# Supplementary material for: Individuality counts: A new comprehensive approach to foraging strategies of a tropical marine predator
Source: Oecologia. 2021 Jan 24;195(2):313–25. doi: 10.1007/s00442-021-04850-w (PMC7882564; doi:10.1007/s00442-021-04850-w)
Supplement: Supplementary file 3 — Supplementary file3 (CSV 212 KB) [file 442_2021_4850_MOESM3_ESM.csv]

ID	Trip	Time	divetime	step	ODBA	Latitude	Longitude	maxdepth
id1719	id1719_962_2004	15	117	54.5401025641026	0.09401709	-0.7646922	-90.27602	25
id1719	id1719_962_2004	15	206	54.5400873786408	0.0631068	-0.7660123	-90.27542	35.5
id1719	id1719_962_2004	15	287	111.326069686411	0.006968641	-0.7685238	-90.27399	60
id1719	id1719_962_2004	15	305	86.417862295082	0.003278689	-0.7735552	-90.26947	74
id1719	id1719_962_2004	15	301	115.456205980066	0.0166113	-0.7785701	-90.26846	78
id1719	id1719_962_2004	15	286	104.338783216783	0.02447552	-0.7886335	-90.27207	118
id1719	id1719_962_2004	15	369	104.338715447154	0.01355014	-0.7929834	-90.27797	123.5
id1719	id1719_962_2004	15	345	104.338626086957	0.008695652	-0.7982143	-90.28506	126.5
id1719	id1719_962_2004	16	347	104.338530259366	0.002881844	-0.803436	-90.29214	127.5
id1719	id1719_962_2004	16	406	69.5458226600985	0.0862069	-0.808625	-90.29933	126.5
id1719	id1719_962_2004	16	282	91.4627021276596	0.0248227	-0.8107647	-90.30487	126.5
id1719	id1719_962_2004	16	303	91.4626534653465	0.01980198	-0.8128192	-90.30931	125.5
id1719	id1719_962_2004	16	326	91.4626196319018	0.01226994	-0.8150118	-90.31404	126
id1719	id1719_962_2004	16	312	78.2709230769231	0.006410256	-0.8174278	-90.31928	124
id1719	id1719_962_2004	16	265	78.2709056603774	0.003773585	-0.8189385	-90.32348	122
id1719	id1719_962_2004	16	34	78.2708823529412	0.05882353	-0.8204097	-90.32757	17.5
id1719	id1719_962_2004	16	51	94.2588117647059	0.01960784	-0.8206729	-90.32814	34
id1719	id1719_962_2004	16	37	94.2588162162162	0	-0.8217292	-90.32877	16
id1719	id1719_962_2004	16	45	94.2587866666667	0.1111111	-0.8248255	-90.3306	34
id1719	id1719_962_2004	17	13	94.2587538461539	0.7692308	-0.8333616	-90.33566	6
id1719	id1719_962_2004	17	51	52.1141647058824	0.05882353	-0.8389757	-90.33307	25.5
id1719	id1719_962_2004	17	39	52.1141538461539	0.02564103	-0.839698	-90.3319	19.5
id1719	id1719_962_2004	17	61	52.1141508196721	0.03278689	-0.8407199	-90.33025	53.5
id1719	id1719_962_2004	17	136	52.1141470588235	0.04411765	-0.8414422	-90.32908	115
id1719	id1719_962_2004	17	84	52.1141285714286	0.02380952	-0.8432356	-90.32618	54.5
id1719	id1719_962_2004	17	131	52.1141221374046	0.08396947	-0.8437732	-90.32531	119
id1719	id1719_962_2004	17	103	52.1141126213592	0.02912621	-0.8446309	-90.32393	39
id1719	id1719_962_2004	17	159	52.1141132075472	0.006289308	-0.8453655	-90.32274	78.5
id1719	id1719_962_2004	17	18	52.1141	0.1666667	-0.8462806	-90.32126	24.5
id1719	id1719_962_2004	17	49	52.1140897959184	0.1836735	-0.8466048	-90.32074	26
id1719	id1719_962_2004	18	272	92.6780955882353	0.007352941	-0.8395403	-90.32146	142
id1719	id1719_962_2004	18	282	81.0881914893617	0.003546099	-0.8357873	-90.32542	138
id1719	id1719_962_2004	18	316	70.3862658227848	0.01898734	-0.8344381	-90.32967	133
id1719	id1719_962_2004	18	305	59.3051016393443	0	-0.8337186	-90.33365	132
id1719	id1719_962_2004	18	277	64.8989458483755	0.1227437	-0.8330192	-90.33704	128
id1719	id1719_962_2004	18	291	43.7374639175258	0	-0.8312058	-90.33973	124.5
id1719	id1719_962_2004	18	314	43.7374585987261	0.003184713	-0.8288871	-90.34034	120.5
id1719	id1719_962_2004	18	190	43.7374421052632	0.1210526	-0.8264924	-90.34096	119
id1719	id1719_962_2004	19	308	45.7843636363636	0.003246753	-0.8249123	-90.34129	119.5
id1719	id1719_962_2004	19	302	38.9780066225166	0.006622517	-0.8223996	-90.34107	117.5
id1719	id1719_962_2004	19	295	38.978013559322	0.003389831	-0.8203238	-90.34018	116.5
id1719	id1719_962_2004	19	303	15.0522356435644	0	-0.8184423	-90.33939	116
id1719	id1719_962_2004	19	342	15.0522368421053	0	-0.8176078	-90.33924	119
id1719	id1719_962_2004	19	338	114.69074556213	0.00295858	-0.8176067	-90.33912	120.5
id1719	id1719_962_2004	19	283	35.031519434629	0.1978799	-0.823924	-90.33943	119.5
id1719	id1719_962_2004	19	227	26.2701436123348	0.1585903	-0.8255425	-90.34012	121.5
id1719	id1719_962_2004	19	309	43.1529708737864	0.1294498	-0.826835	-90.33972	123
id1719	id1719_962_2004	19	293	26.2230511945393	0	-0.8285591	-90.34082	121.5
id1719	id1719_962_2004	20	312	26.2230384615385	0.003205128	-0.8272216	-90.34129	121.5
id1719	id1719_962_2004	20	317	26.223047318612	0.006309148	-0.825821	-90.34178	123.5
id1719	id1719_962_2004	20	319	26.2230470219436	0.003134796	-0.8244094	-90.34227	122.5
id1719	id1719_962_2004	20	324	26.2230555555556	0.009259259	-0.8229496	-90.34279	119.5
id1719	id1719_962_2004	20	312	26.2230576923077	0.006410256	-0.8215157	-90.34329	117
id1719	id1719_962_2004	20	241	26.2230622406639	0.04149378	-0.8201485	-90.34377	115
id1719	id1719_962_2004	20	233	10.7027175965665	0.008583691	-0.8192	-90.34398	114
id1719	id1719_962_2004	20	10	10.702716	0.4	-0.8192	-90.34343	7.5
id1719	id1719_962_2004	20	52	10.7027169230769	0.07692308	-0.8192	-90.34337	26
id1719	id1719_962_2004	20	153	43.0089411764706	0.01960784	-0.8191837	-90.34313	114.5
id1719	id1719_962_2004	20	291	43.0089484536082	0.01718213	-0.8184868	-90.34432	113.5
id1719	id1719_962_2004	21	295	54.6402305084746	0	-0.8171843	-90.34575	111
id1719	id1719_962_2004	21	307	44.2737263843648	0.003257329	-0.8153632	-90.34396	112.5
id1719	id1719_962_2004	21	305	44.2737245901639	0.06557377	-0.8167058	-90.34197	113.5
id1719	id1719_962_2004	21	249	25.1586506024096	0.1044177	-0.8179961	-90.34006	114.5
id1719	id1719_962_2004	21	271	25.1586420664207	0.1143911	-0.8186355	-90.3391	117.5
id1719	id1719_962_2004	21	258	35.3442093023256	0.1472868	-0.8193199	-90.33791	118
id1719	id1719_962_2004	21	300	38.82122	0.1133333	-0.8195855	-90.33614	119
id1719	id1719_962_2004	21	239	29.8076987447699	0.05439331	-0.8214238	-90.33491	119.5
id1719	id1719_962_2004	21	199	29.1740894472362	0.1306533	-0.8227	-90.3344	121.5
id1719	id1719_962_2005	21	249	25.5648674698795	0.03614458	-0.822463	-90.33349	122.5
id1719	id1719_962_2005	21	303	25.5648712871287	0.01320132	-0.823161	-90.33445	126
id1719	id1719_962_2005	22	243	25.5648641975309	0.02469136	-0.8239872	-90.33558	125.5
id1719	id1719_962_2005	22	262	78.6539083969466	0.01145038	-0.8245299	-90.33706	120
id1719	id1719_962_2005	22	272	68.9565220588235	0	-0.8218348	-90.34052	117
id1719	id1719_962_2005	22	289	31.7564221453287	0.006920415	-0.8191344	-90.34246	114
id1719	id1719_962_2005	22	310	31.7564129032258	0.01290323	-0.8176413	-90.34159	112.5
id1719	id1719_962_2005	22	295	41.88	0.006779661	-0.8162127	-90.34054	112.5
id1719	id1719_962_2005	22	300	32.09156	0.01333333	-0.8158184	-90.33867	114
id1719	id1719_962_2005	22	303	32.0915643564356	0.02310231	-0.8175328	-90.3384	116.5
id1719	id1719_962_2005	22	307	32.0915570032573	0.01302932	-0.8192709	-90.33814	118.5
id1719	id1719_962_2005	22	289	55.6725259515571	0	-0.821018	-90.33826	119
id1719	id1719_962_2005	23	309	55.6725048543689	0	-0.8224972	-90.34074	118
id1719	id1719_962_2005	23	295	55.6724745762712	0.003389831	-0.8240747	-90.34338	118.5
id1719	id1719_962_2005	23	305	36.4904262295082	0.003278689	-0.8255837	-90.34571	119
id1719	id1719_962_2005	23	291	51.5127628865979	0.02405498	-0.827166	-90.34696	119.5
id1719	id1719_962_2005	23	288	45.8003958333333	0.02430556	-0.8273875	-90.34957	118.5
id1719	id1719_962_2005	23	283	40.9926148409894	0.02826855	-0.8259737	-90.35141	116.5
id1719	id1719_962_2005	23	156	NA	0.2115385	-0.8249	-90.3532	114
id1719	id1719_962_2005	23	171	NA	0.2222222	-0.8249	-90.3532	114.5
id1719	id1719_962_2005	23	183	19.2619278688525	0.3060109	-0.8251207	-90.35322	115
id1719	id1719_962_2005	23	161	19.2800124223602	0.1987578	-0.8259386	-90.3532	115
id1719	id1719_962_2005	23	173	31.5990867052023	0.3352601	-0.826532	-90.35281	117.5
id1719	id1719_962_2005	0	247	22.5828388663968	0.01619433	-0.8275166	-90.35298	118.5
id1719	id1719_962_2005	0	296	31.9822702702703	0.003378378	-0.8269038	-90.35207	118.5
id1719	id1719_962_2005	0	318	43.6193396226415	0.01257862	-0.8269698	-90.3503	118
id1719	id1719_962_2005	0	330	47.8616363636364	0.009090909	-0.8259251	-90.34804	118.5
id1719	id1719_962_2005	0	285	47.8616631578947	0.05964912	-0.8242913	-90.34559	117.5
id1719	id1719_962_2005	0	280	78.7558071428572	0.02857143	-0.8223056	-90.34294	116
id1719	id1719_962_2005	0	236	57.8563474576271	0.01271186	-0.8101122	-90.32996	107.5
id1719	id1719_962_2005	0	258	57.8563488372093	0.05813953	-0.8093165	-90.32744	109.5
id1719	id1719_962_2005	1	263	57.8563574144487	0.03041825	-0.8084296	-90.32463	110
id1719	id1719_962_2005	1	274	57.8563795620438	0	-0.807553	-90.32185	109.5
id1719	id1719_962_2005	1	282	57.8563829787234	0	-0.806653	-90.319	109.5
id1719	id1719_962_2005	1	261	75.3295172413793	0.007662835	-0.8050433	-90.31507	109
id1719	id1719_962_2005	1	280	73.5344142857143	0.03214286	-0.8029497	-90.31157	108.5
id1719	id1719_962_2005	1	247	75.5289473684211	0.01619433	-0.7997906	-90.30705	107
id1719	id1719_962_2005	1	265	77.5979547169811	0.02641509	-0.7967056	-90.30366	106.5
id1719	id1719_962_2005	2	129	49.0930697674419	0	-0.76539	-90.28268	21.5
id1719	id1719_971_2006	10	155	125.711380645161	0.1032258	-0.760072	-90.2789	22.5
id1719	id1719_971_2006	10	182	125.711373626374	0.03296703	-0.76486	-90.28036	37.5
id1719	id1719_971_2006	10	82	125.711341463415	0.2073171	-0.771106	-90.28227	23.5
id1719	id1719_971_2006	10	215	125.711358139535	0.0372093	-0.77386	-90.28311	28.5
id1719	id1719_971_2006	10	242	119.877669421488	0.008264463	-0.7883697	-90.29078	104
id1719	id1719_971_2006	11	285	123.355915789474	0.01052632	-0.7980963	-90.30006	112.5
id1719	id1719_971_2006	11	291	105.708969072165	0.006872852	-0.8028755	-90.30522	115
id1719	id1719_971_2006	11	328	91.3141097560976	0.04268293	-0.8068435	-90.30987	118.5
id1719	id1719_971_2006	11	354	96.7979491525424	0.02259887	-0.8096567	-90.31467	118
id1719	id1719_971_2006	11	286	85.4300769230769	0.05944056	-0.8121279	-90.32058	119
id1719	id1719_971_2006	11	197	62.3492893401015	0.04060914	-0.814422	-90.32425	118
id1719	id1719_971_2006	11	258	75.0180697674419	0.01550388	-0.8146699	-90.3269	115.5
id1719	id1719_971_2006	11	272	100.05075	0.003676471	-0.8156242	-90.33049	115.5
id1719	id1719_971_2006	11	308	100.050720779221	0.006493506	-0.8173755	-90.33508	116.5
id1719	id1719_971_2006	11	296	97.8932432432432	0	-0.8195562	-90.34026	117.5
id1719	id1719_971_2006	12	300	101.89188	0	-0.822692	-90.3448	117.5
id1719	id1719_971_2006	12	291	89.9964329896907	0.07216495	-0.826534	-90.34893	120.5
id1719	id1719_971_2006	12	258	54.2407674418605	0.04263566	-0.8307577	-90.35105	123
id1719	id1719_971_2006	12	289	55.0068373702422	0.0449827	-0.8330609	-90.34963	125.5
id1719	id1719_971_2006	12	287	51.3766202090592	0.05574913	-0.8349723	-90.34753	128
id1719	id1719_971_2006	12	293	51.8364778156997	0.01023891	-0.8368255	-90.34538	130
id1719	id1719_971_2006	12	293	78.4478498293515	0.01023891	-0.8392877	-90.34379	133.5
id1719	id1719_971_2006	12	322	71.114701863354	0.0310559	-0.8435822	-90.34373	136.5
id1719	id1719_971_2006	12	282	71.2573829787234	0.04255319	-0.8476346	-90.34542	139.5
id1719	id1719_971_2006	12	328	71.2573902439024	0.02134146	-0.8512564	-90.34653	143.5
id1719	id1719_971_2006	13	321	71.2573831775701	0.04984424	-0.8555414	-90.34784	147
id1719	id1719_971_2006	13	297	71.1652525252525	0.02356902	-0.8597736	-90.34931	149
id1719	id1719_971_2006	13	317	86.1948454258675	0.009463722	-0.863604	-90.35146	150
id1719	id1719_971_2006	13	305	96.0473114754098	0.01311475	-0.8680856	-90.35495	150
id1719	id1719_971_2006	13	302	84.2320927152318	0.009933775	-0.8727508	-90.35881	150.5
id1719	id1719_971_2006	13	319	84.2320438871473	0.01253918	-0.8767622	-90.36185	150.5
id1719	id1719_971_2006	13	277	84.2320072202166	0.02888087	-0.8812259	-90.36523	149.5
id1719	id1719_971_2006	13	331	84.2319879154079	0.01208459	-0.884996	-90.36809	148.5
id1719	id1719_971_2006	14	321	88.3506168224299	0.01869159	-0.889513	-90.3715	147.5
id1719	id1719_971_2006	14	302	88.3506158940397	0.009933775	-0.895467	-90.37262	146
id1719	id1719_971_2006	14	352	57.1361420454545	0.1022727	-0.9014822	-90.37369	144
id1719	id1719_971_2006	14	247	57.0597327935223	0	-0.90531	-90.37346	143
id1719	id1719_971_2006	14	291	57.0597319587629	0.003436426	-0.9079584	-90.37271	143
id1719	id1719_971_2006	14	281	89.089793594306	0	-0.9113459	-90.37181	142
id1719	id1719_971_2006	14	288	89.0897708333333	0.01388889	-0.9161353	-90.37073	142
id1719	id1719_971_2006	14	303	89.0897821782178	0.00660066	-0.9210548	-90.36963	142
id1719	id1719_971_2006	14	277	89.0897761732852	0.01083032	-0.9262216	-90.36847	142
id1719	id1719_971_2006	15	279	97.5431397849462	0.003584229	-0.9310088	-90.36728	143.5
id1719	id1719_971_2006	15	265	97.5431094339623	0.00754717	-0.9361171	-90.36547	145
id1719	id1719_971_2006	15	265	101.297728301887	0.003773585	-0.9411646	-90.36419	147
id1719	id1719_971_2006	15	267	99.1826516853933	0.003745318	-0.9465941	-90.36459	149
id1719	id1719_971_2006	15	265	82.2223018867925	0.003773585	-0.9518209	-90.36513	150.5
id1719	id1719_971_2006	15	258	82.2223023255814	0	-0.9557605	-90.36601	153
id1719	id1719_971_2006	15	277	73.625046931408	0	-0.959688	-90.3669	152.5
id1719	id1719_971_2006	15	279	106.690279569892	0	-0.9621501	-90.37011	149.5
id1719	id1719_971_2006	15	283	83.5520565371025	0.003533569	-0.9630871	-90.37582	147.5
id1719	id1719_971_2006	15	302	83.231582781457	0	-0.9651797	-90.37986	146
id1719	id1719_971_2006	16	307	96.5574723127036	0	-0.9673831	-90.38513	143.5
id1719	id1719_971_2006	16	305	108.133495081967	0.003278689	-0.9680491	-90.39138	140.5
id1719	id1719_971_2006	16	309	104.708388349515	0.006472492	-0.9696785	-90.39808	140
id1719	id1719_971_2006	16	267	89.5815056179775	0.03370787	-0.9720593	-90.40382	139.5
id1719	id1719_971_2006	16	352	92.6868238636364	0.01420455	-0.97232	-90.40886	138
id1719	id1719_971_2006	16	356	93.9108370786517	0.008426966	-0.9708142	-90.41508	134.5
id1719	id1719_971_2006	16	337	108.917056379822	0.01186944	-0.9683767	-90.42376	129.5
id1719	id1719_971_2006	16	343	100.618408163265	0.005830904	-0.9662714	-90.43112	127.5
id1719	id1719_971_2006	17	268	100.082014925373	0.02238806	-0.9545316	-90.45159	82
id1719	id1719_971_2006	17	275	121.624123636364	0.003636364	-0.9509016	-90.46246	95
id1719	id1719_971_2006	17	223	124.205165919283	0.00896861	-0.9458023	-90.47094	95.5
id1719	id1719_971_2006	17	291	92.3982886597938	0.003436426	-0.9412809	-90.47777	108.5
id1719	id1719_971_2006	17	304	92.398322368421	0.01973684	-0.9394288	-90.48247	115
id1719	id1719_971_2006	17	294	93.8777346938776	0.02380952	-0.9373094	-90.4873	118
id1719	id1719_971_2006	18	270	77.8890888888889	0	-0.9343227	-90.49112	120
id1719	id1719_971_2006	18	272	92.1540661764706	0.04044118	-0.9307005	-90.4924	121.5
id1719	id1719_971_2006	18	288	95.6530833333333	0	-0.9260877	-90.49167	121
id1719	id1719_971_2006	18	208	31.4907403846154	0.125	-0.9215474	-90.49103	121.5
id1719	id1719_971_2006	18	211	20.0349497630332	0.02843602	-0.9202	-90.49129	119.5
id1719	id1719_971_2006	18	272	86.9010441176471	0.003676471	-0.9202	-90.4921	122
id1719	id1719_971_2006	18	302	87.2201125827815	0	-0.9158264	-90.49219	121.5
id1719	id1719_971_2006	18	302	94.664463576159	0.003311258	-0.9107725	-90.49229	122.5
id1719	id1719_971_2006	18	304	76.4995855263158	0.09539474	-0.905921	-90.49142	123
id1719	id1719_971_2006	18	248	86.9428306451613	0	-0.9014987	-90.49338	123.5
id1719	id1719_971_2006	18	289	77.3838062283737	0.06228374	-0.8976858	-90.49248	124.5
id1719	id1719_971_2006	19	274	77.3838175182482	0.00729927	-0.8932889	-90.49173	123
id1719	id1719_971_2006	19	217	7.8383529953917	0.1013825	-0.8895967	-90.4911	123.5
id1719	id1719_971_2006	19	206	57.6539126213592	0.04368932	-0.8890425	-90.49078	124
id1719	id1719_971_2006	19	275	57.6539345454545	0	-0.8877251	-90.48887	125.5
id1719	id1719_971_2006	19	251	81.5206135458167	0.003984064	-0.8864125	-90.48635	126
id1719	id1719_971_2006	19	269	66.9628104089219	0	-0.887136	-90.4828	126
id1719	id1719_971_2006	19	268	66.9628208955224	0.01119403	-0.8865996	-90.47949	127
id1719	id1719_971_2006	19	277	75.5063826714801	0	-0.8860525	-90.47625	127.5
id1719	id1719_971_2006	19	277	75.50640433213	0.05776173	-0.8848966	-90.47257	128
id1719	id1719_971_2006	19	262	73.2961145038168	0.003816794	-0.8832607	-90.46863	127
id1719	id1719_971_2006	19	268	61.347447761194	0.007462687	-0.8809351	-90.46584	127
id1719	id1719_971_2006	20	289	58.2559515570934	0.06920415	-0.8792056	-90.46335	127.5
id1719	id1719_971_2006	20	296	57.0822364864865	0.02364865	-0.8765787	-90.46151	127.5
id1719	id1719_971_2006	20	305	66.0906098360656	0.0295082	-0.8734839	-90.46094	127.5
id1719	id1719_971_2006	20	303	60.9714455445545	0.01320132	-0.8699	-90.4619	127.5
id1719	id1719_971_2006	20	324	67.2328333333333	0.01851852	-0.8666104	-90.46091	127
id1719	id1719_971_2006	20	295	77.2186372881356	0.01355932	-0.8627	-90.45979	127
id1719	id1719_971_2006	20	301	67.0019003322259	0.03986711	-0.8585574	-90.46029	126
id1719	id1719_971_2006	20	301	70.2857142857143	0.0166113	-0.8554853	-90.46246	125.5
id1719	id1719_971_2006	20	296	61.7061689189189	0	-0.8520858	-90.46384	125.5
id1719	id1719_971_2006	21	309	80.5127378640777	0.006472492	-0.8490859	-90.46251	126
id1719	id1719_971_2006	21	304	70.8700263157895	0	-0.8488261	-90.45809	127
id1719	id1719_971_2006	21	311	66.9046688102894	0.02250804	-0.8487964	-90.45425	127.5
id1719	id1719_971_2006	21	302	66.9046887417219	0.03642384	-0.8472256	-90.45081	128
id1719	id1719_971_2006	21	300	76.58832	0.006666667	-0.8457533	-90.4473	129.5
id1719	id1719_971_2006	21	298	66.0666644295302	0.01342282	-0.8446409	-90.4432	130.5
id1719	id1719_971_2006	21	321	66.066691588785	0.00623053	-0.8431567	-90.43977	131
id1719	id1719_971_2006	21	287	87.2516027874564	0.006968641	-0.8414497	-90.43599	130
id1719	id1719_971_2006	21	301	71.479415282392	0.01328904	-0.8391318	-90.43209	129
id1719	id1719_971_2006	21	274	68.8591313868613	0.01094891	-0.8371816	-90.42836	128.5
id1719	id1719_971_2006	22	298	68.8591409395973	0.01342282	-0.8354617	-90.42492	129
id1719	id1719_971_2006	22	283	47.6092791519435	0.02120141	-0.8338053	-90.42157	129
id1719	id1719_971_2006	22	235	47.609285106383	0.0212766	-0.8327345	-90.41922	126
id1719	id1719_971_2006	22	255	67.0461882352941	0.01960784	-0.8316347	-90.41701	126.5
id1719	id1719_971_2006	22	218	24.8234036697248	0.1880734	-0.8302776	-90.41456	127
id1719	id1719_971_2006	22	263	43.4496958174905	0.01140684	-0.8301768	-90.41342	126.5
id1719	id1719_971_2006	22	304	43.4496907894737	0.02631579	-0.8284858	-90.41221	125
id1719	id1719_971_2006	22	305	52.7606163934426	0.01311475	-0.82651	-90.41084	123
id1719	id1719_971_2006	22	313	42.8854121405751	0.06070288	-0.8239579	-90.40944	120
id1719	id1719_971_2006	22	314	42.8854203821656	0.03503185	-0.8217545	-90.40852	118
id1719	id1719_971_2006	23	307	46.8667426710098	0.04885993	-0.8195644	-90.40789	117
id1719	id1719_971_2006	23	324	56.2859444444444	0.02469136	-0.8175842	-90.40969	118
id1719	id1719_971_2006	23	300	46.86626	0.02666667	-0.8161133	-90.41254	119
id1719	id1719_971_2006	23	307	46.8662736156352	0.03257329	-0.8154616	-90.4151	119
id1719	id1719_971_2006	23	298	54.5072818791946	0.02348993	-0.8148534	-90.41781	119.5
id1719	id1719_971_2006	23	303	52.341504950495	0.04290429	-0.8145856	-90.42082	120.5
id1719	id1719_971_2006	23	293	52.3415221843003	0.04778157	-0.8143882	-90.42383	122
id1719	id1719_971_2006	23	250	50.027544	0.008	-0.8141813	-90.42675	122.5
id1719	id1719_971_2006	23	314	41.9232038216561	0.05732484	-0.8133128	-90.42894	123
id1719	id1719_971_2006	23	308	43.3341038961039	0.00974026	-0.8118545	-90.43093	123
id1719	id1719_971_2006	0	309	39.877145631068	0.02912621	-0.809813	-90.43183	121.5
id1719	id1719_971_2006	0	331	30.9846525679758	0.02416918	-0.8081271	-90.43059	120
id1719	id1719_971_2006	0	295	62.0362779661017	0.01355932	-0.8058436	-90.43061	118.5
id1719	id1719_971_2006	0	93	96.3718709677419	0	-0.8003955	-90.42749	23
id1719	id1719_971_2006	0	136	96.3718676470588	0	-0.7981915	-90.42655	42
id1719	id1719_971_2006	0	122	92.2472459016393	0.008196721	-0.7941309	-90.42475	27
id1719	id1719_971_2006	0	113	79.5937699115044	0.008849558	-0.7916415	-90.42369	15
id1719	id1719_971_2006	0	117	79.5937948717949	0.05128205	-0.7896889	-90.42307	13.5
id1719	id1719_971_2006	0	122	63.7357868852459	0.04918033	-0.7876454	-90.42241	11.5
id1719	id1719_971_2006	0	49	63.2114816326531	0	-0.7862026	-90.42179	8.5
id1719	id1719_971_2006	0	38	63.2114842105263	0.02631579	-0.78576	-90.4216	6
id1719	id1719_971_2006	0	106	97.0267924528302	0	-0.7848484	-90.4212	31.5
id1719	id1719_971_2006	0	126	97.0267619047619	0.007936508	-0.7826302	-90.42022	22.5
id1719	id1719_971_2006	1	72	95.5451666666667	0	-0.7752445	-90.41485	13.5
id1719	id1719_971_2006	1	56	84.7394571428571	0	-0.7742194	-90.41336	11
id1719	id1719_971_2006	1	39	84.7394615384615	0	-0.7735975	-90.41149	6.5
id1719	id1719_971_2022	4	87	94.6323448275862	0.08045977	-0.7745241	-90.39681	5.5
id1719	id1719_971_2022	4	126	94.6323333333333	0	-0.7762427	-90.39566	9
id1719	id1719_971_2022	4	183	94.6322950819672	0	-0.7783734	-90.39424	38
id1719	id1719_971_2022	5	193	94.6322797927461	0	-0.7813515	-90.39224	50
id1719	id1719_971_2022	5	131	91.7023511450382	0	-0.7843631	-90.39004	18
id1719	id1719_971_2022	5	113	88.2619115044248	0	-0.7860902	-90.38844	25
id1719	id1719_971_2022	5	143	88.2618881118881	0	-0.7896658	-90.3865	18
id1719	id1719_971_2022	5	235	79.5898978723404	0	-0.7922354	-90.38513	63
id1719	id1719_971_2022	5	64	87.135890625	0	-0.7972119	-90.38326	7.5
id1719	id1719_971_2022	5	10	91.00836	0	-0.8002205	-90.38254	3.5
id1719	id1719_971_2022	5	92	91.0083913043478	0	-0.8012767	-90.38227	11
id1719	id1719_971_2022	5	310	67.427864516129	0.003225806	-0.8090784	-90.37951	74.5
id1719	id1719_971_2022	5	349	58.5831404011461	0.02005731	-0.812964	-90.37786	76
id1719	id1719_971_2022	6	317	83.6070851735016	0.03785489	-0.828875	-90.38637	104.5
id1719	id1719_971_2022	6	288	59.3976875	0.09722222	-0.8344583	-90.38965	114
id1719	id1719_971_2022	6	302	59.3976754966887	0.05298013	-0.8373243	-90.39125	119
id1719	id1719_971_2022	6	300	59.39768	0.07	-0.8403456	-90.39293	122
id1719	id1719_971_2022	6	352	43.4898068181818	0.05965909	-0.8431802	-90.39454	127
id1719	id1719_971_2022	6	340	59.6435823529412	0.04117647	-0.8465612	-90.39645	132
id1719	id1719_971_2022	7	239	55.9730460251046	0.0167364	-0.8665435	-90.40666	134
id1719	id1719_971_2022	7	305	62.1833901639344	0.01639344	-0.8749562	-90.41575	134.5
id1719	id1719_971_2022	7	251	62.0127490039841	0.03585657	-0.8779912	-90.4189	134.5
id1719	id1719_971_2022	8	375	62.01272	0.02133333	-0.880241	-90.42123	134.5
id1719	id1719_971_2022	8	352	62.5945738636364	0.01136364	-0.88345	-90.42486	129
id1719	id1719_971_2022	8	347	67.3106282420749	0.01152738	-0.8853203	-90.42909	118.5
id1719	id1719_971_2022	8	304	67.3106052631579	0.01644737	-0.8871817	-90.43371	109
id1719	id1719_971_2022	8	338	67.310573964497	0.01183432	-0.8887267	-90.43755	108
id1719	id1719_971_2022	8	319	54.2049968652038	0.04075235	-0.8904585	-90.44147	108.5
id1719	id1719_971_2022	8	366	44.2238524590164	0.09836066	-0.8928597	-90.444	109.5
id1719	id1719_971_2022	8	255	35.8819529411765	0.04313725	-0.894743	-90.44663	109.5
id1719	id1719_971_2022	9	261	39.992091954023	0.06130268	-0.8955349	-90.44857	109.5
id1719	id1719_971_2022	9	9	39.99208	0.2222222	-0.8963556	-90.44998	6.5
id1719	id1719_971_2022	9	314	24.6177133757962	0.006369427	-0.8966802	-90.45029	109
id1719	id1719_971_2022	9	251	34.2696334661355	0.04780876	-0.8989433	-90.45659	109
id1719	id1719_971_2022	9	308	45.5792532467532	0.03896104	-0.9009417	-90.45689	109
id1719	id1719_971_2022	9	293	35.7929283276451	0.07167235	-0.9032933	-90.45816	108.5
id1719	id1719_971_2022	10	331	41.4766042296072	0.02719033	-0.9053621	-90.4577	106.5
id1719	id1719_971_2022	10	326	52.0498159509202	0.03374233	-0.9080946	-90.45777	106
id1719	id1719_971_2022	10	328	44.129487804878	0.02134146	-0.9098551	-90.46032	109
id1719	id1719_971_2022	10	284	54.8093450704225	0.03169014	-0.9033588	-90.46114	109.5
id1719	id1719_971_2022	10	307	44.9441628664495	0.0228013	-0.9008947	-90.45956	109.5
id1719	id1719_971_2022	10	302	58.3841324503311	0.003311258	-0.8982065	-90.4588	109
id1719	id1719_971_2022	10	303	58.461603960396	0.0330033	-0.8961038	-90.45587	108.5
id1719	id1719_971_2022	10	249	58.4616385542169	0.07630522	-0.894033	-90.45297	108.5
id1719	id1719_971_2022	11	217	46.1894101382489	0.08294931	-0.8923486	-90.45073	108.5
id1719	id1719_971_2022	11	242	48.3850909090909	0.07438017	-0.8908284	-90.44921	108.5
id1719	id1719_971_2022	11	305	48.3850819672131	0.02622951	-0.8888396	-90.44812	108.5
id1719	id1719_971_2022	11	265	55.4426716981132	0.04150943	-0.8863587	-90.44679	109
id1719	id1719_971_2022	11	276	67.4471304347826	0.01086957	-0.8837241	-90.44558	109.5
id1719	id1719_971_2022	11	293	67.4196860068259	0.03071672	-0.8801513	-90.44446	110.5
id1719	id1719_971_2022	11	288	53.1759375	0.01388889	-0.8765809	-90.44329	114
id1719	id1719_971_2022	11	211	53.1759526066351	0.2274882	-0.8740395	-90.44138	118.5
id1719	id1719_971_2022	11	321	53.8021495327103	0.009345794	-0.8719987	-90.44003	125.5
id1719	id1719_971_2022	11	336	41.8114642857143	0.01488095	-0.8690931	-90.43873	128.5
id1719	id1719_971_2022	12	230	21.7328739130435	0.1608696	-0.8667976	-90.43792	128.5
id1719	id1719_971_2022	12	274	39.0862773722628	0.003649635	-0.8657298	-90.43743	129
id1719	id1719_971_2022	12	288	66.2340833333333	0.003472222	-0.8639414	-90.43613	130
id1719	id1719_971_2022	12	225	44.9286933333333	0.1422222	-0.8613345	-90.43344	130
id1719	id1719_971_2022	12	268	58.9678432835821	0.007462687	-0.8594064	-90.43231	130.5
id1719	id1719_971_2022	12	283	58.967851590106	0.180212	-0.8566577	-90.43068	129
id1719	id1719_971_2022	12	242	21.4061008264463	0.1363636	-0.8538981	-90.42896	125
id1719	id1719_971_2022	12	299	5.34724013377926	0.01672241	-0.8533553	-90.42836	129
id1719	id1719_971_2022	12	235	5.34724085106383	0.03829787	-0.853168	-90.42861	128
id1719	id1719_971_2022	12	361	5.34724155124654	0.2049861	-0.8530066	-90.42882	126
id1719	id1719_971_2022	13	216	35.9819444444444	0	-0.8507029	-90.42996	126
id1719	id1719_971_2022	13	237	66.7465063291139	0.004219409	-0.847208	-90.42391	127
id1719	id1719_971_2022	13	237	75.5524303797468	0.01265823	-0.8433395	-90.41847	128.5
id1719	id1719_971_2022	13	241	75.5524730290456	0.08298755	-0.8407063	-90.4141	127.5
id1719	id1719_971_2022	13	246	26.9307317073171	0.004065041	-0.8390408	-90.41134	127.5
id1719	id1719_971_2022	13	340	26.9307352941176	0.1117647	-0.8383128	-90.41017	127
id1719	id1719_971_2022	13	296	26.9307364864865	0.1283784	-0.837398	-90.40869	126.5
id1719	id1719_971_2022	14	237	57.0794430379747	0	-0.8364686	-90.40717	126.5
id1719	id1719_971_2022	14	256	78.668203125	0	-0.8351083	-90.40457	122.5
id1719	id1719_971_2022	14	267	78.6682247191011	0	-0.8336152	-90.40081	118.5
id1719	id1719_971_2022	14	247	78.6682591093117	0.02024291	-0.8319827	-90.39671	113
id1719	id1719_971_2022	14	232	97.4241724137931	0.02155172	-0.8220185	-90.36839	100
id1719	id1719_971_2022	15	200	38.88207	0.18	-0.8208963	-90.36438	99.5
id1719	id1719_971_2022	15	220	40.8517636363636	0	-0.822466	-90.36401	101
id1719	id1719_971_2022	15	215	9.68417302325581	0.1395349	-0.8235837	-90.36495	100.5
id1719	id1719_971_2022	15	263	9.68417566539924	0.2585551	-0.8234588	-90.36453	101
id1719	id1719_971_2022	15	206	29.4946019417476	0.04854369	-0.8229929	-90.36378	102
id1719	id1719_971_2022	15	253	12.6463826086957	0.3162055	-0.8221653	-90.3633	101.5
id1719	id1719_971_2022	15	242	39.7042066115702	0.1239669	-0.8215461	-90.36278	104.5
id1719	id1719_971_2022	15	239	11.0219849372385	0.1882845	-0.8207764	-90.36111	103.5
id1719	id1719_971_2022	15	232	10.2881870689655	0.1508621	-0.8204251	-90.36143	103
id1719	id1719_971_2022	15	187	41.0739144385027	0	-0.8202543	-90.3616	101.5
id1719	id1719_971_2022	15	249	50.909156626506	0.06827309	-0.8191338	-90.36048	104
id1719	id1719_971_2022	16	291	50.9315670103093	0.01030928	-0.8176971	-90.35861	103
id1719	id1719_971_2022	16	136	2.56865426470588	0.1691176	-0.8154	-90.35822	100.5
id1719	id1719_971_2022	16	152	14.3649592105263	0	-0.8154	-90.3583	100.5
id1719	id1719_971_2022	16	155	14.36496	0.1677419	-0.8154539	-90.35781	101
id1719	id1719_971_2022	16	232	9.27603362068966	0.1896552	-0.81556	-90.35748	101.5
id1719	id1719_971_2022	16	169	29.8489384615385	0	-0.8155635	-90.35771	100.5
id1719	id1719_971_2022	16	197	15.6527390862944	0.3045685	-0.8148	-90.3573	101.5
id1719	id1719_971_2022	16	185	4.6523027027027	0.07567568	-0.8148371	-90.35687	100
id1719	id1719_971_2022	16	197	36.4661421319797	0.2081218	-0.815149	-90.3569	102
id1719	id1719_971_2022	16	194	36.4661443298969	0	-0.8166278	-90.35632	104.5
id1719	id1719_971_2022	16	213	54.0901690140845	0	-0.8180958	-90.35614	105
id1719	id1719_971_2022	16	227	61.6875330396476	0	-0.820113	-90.35676	108.5
id1719	id1719_971_2022	16	267	56.5354831460674	0.1985019	-0.8222498	-90.35508	113
id1719	id1719_971_2022	17	279	42.8152043010753	0.04659498	-0.8249011	-90.35322	115
id1719	id1719_971_2022	17	189	60.9158095238095	0	-0.8260213	-90.35129	115
id1719	id1719_971_2022	17	207	60.9157971014493	0	-0.8262574	-90.34898	116.5
id1719	id1719_971_2022	17	227	73.4405286343612	0	-0.8262859	-90.34651	117
id1719	id1719_971_2022	17	218	73.4405504587156	0	-0.8232064	-90.34527	116
id1719	id1719_971_2022	17	222	66.2694324324324	0	-0.8202371	-90.34442	113
id1719	id1719_971_2022	17	211	63.1946161137441	0	-0.8175523	-90.34507	110
id1719	id1719_971_2022	17	218	63.3266422018349	0	-0.8190709	-90.34717	111
id1719	id1719_971_2022	17	213	77.9227042253521	0	-0.819752	-90.34981	110
id1719	id1719_971_2022	17	229	60.4548995633188	0	-0.8172717	-90.3529	105
id1719	id1719_971_2022	17	201	60.4549253731343	0.039801	-0.8157865	-90.35515	102.5
id1719	id1719_971_2022	18	202	25.911504950495	0.2425743	-0.8145365	-90.35666	101
id1719	id1719_971_2022	18	208	28.6167663461538	0	-0.8139798	-90.3565	101.5
id1719	id1719_971_2022	18	229	26.8066375545852	0.1659389	-0.8142073	-90.35769	101.5
id1719	id1719_971_2022	18	264	14.9166681818182	0.2310606	-0.814218	-90.35879	99
id1719	id1719_971_2022	18	182	25.3503395604396	0	-0.8136556	-90.35948	99
id1719	id1719_971_2022	18	284	52.3994154929577	0.1197183	-0.8145796	-90.35999	104
id1719	id1719_971_2022	18	206	40.1356019417476	0	-0.816555	-90.35894	102.5
id1719	id1719_971_2022	18	272	36.8643970588235	0.003676471	-0.8151105	-90.35804	100.5
id1719	id1719_971_2022	18	209	25.4796114832536	0	-0.8134097	-90.35751	100.5
id1719	id1719_971_2022	18	223	25.4796107623318	0	-0.8142845	-90.35805	101
id1719	id1719_971_2022	18	239	25.4796150627615	0	-0.8151982	-90.35862	101
id1719	id1719_971_2022	19	237	25.4795949367089	0	-0.8161799	-90.35923	102.5
id1719	id1719_971_2022	19	336	47.6693571428571	0.1160714	-0.817211	-90.35977	105.5
id1719	id1719_971_2022	19	209	57.437971291866	0.009569378	-0.8201231	-90.35885	107.5
id1719	id1719_971_2022	19	255	59.8835529411765	0	-0.8213611	-90.35676	111
id1719	id1719_971_2022	19	254	59.8835433070866	0	-0.8234815	-90.35479	114.5
id1719	id1719_971_2022	19	258	69.3779069767442	0	-0.8255206	-90.3528	117.5
id1719	id1719_971_2022	19	258	65.3913488372093	0	-0.8273964	-90.35001	119
id1719	id1719_971_2022	19	249	72.7153253012048	0	-0.8282033	-90.34688	120
id1719	id1719_971_2022	19	244	75.6745081967213	0	-0.8270635	-90.34362	119.5
id1719	id1719_971_2022	19	254	67.5046535433071	0	-0.8239646	-90.34208	118
id1719	id1719_971_2022	19	247	67.5046639676114	0	-0.8207419	-90.34199	116
id1719	id1719_971_2022	20	272	30.3173823529412	0.01102941	-0.8175949	-90.34191	113
id1719	id1719_971_2022	20	305	30.3173901639344	0.1081967	-0.8167194	-90.3432	112
id1719	id1719_971_2022	20	208	19.5226067307692	0.2451923	-0.8156961	-90.3443	110.5
id1719	id1719_971_2022	20	183	25.3903639344262	0.2295082	-0.8148182	-90.34396	108
id1719	id1719_971_2022	20	249	36.6121927710843	0.2248996	-0.813815	-90.3438	109.5
id1719	id1719_971_2022	20	211	18.8906132701422	0.3175355	-0.814662	-90.34196	109
id1719	id1719_971_2022	20	260	7.62847384615385	0.1923077	-0.814151	-90.34141	109
id1719	id1719_971_2022	20	218	16.899104587156	0.1834862	-0.8143488	-90.34156	107
id1719	id1719_971_2022	20	178	29.8881741573034	0.1741573	-0.813663	-90.3421	107
id1719	id1719_971_2022	20	190	18.7722757894737	0.05789474	-0.8132524	-90.34269	102.5
id1719	id1719_971_2022	20	186	2.78299064516129	0.1182796	-0.8130975	-90.342	105.5
id1719	id1719_971_2022	21	221	31.3812760180995	0.02262443	-0.8132093	-90.34203	108.5
id1719	id1719_971_2022	21	258	28.2411162790698	0.2248062	-0.8145981	-90.34208	110.5
id1719	id1719_971_2022	21	204	32.0964117647059	0	-0.8159318	-90.34108	113
id1719	id1719_971_2022	21	289	36.339384083045	0.02076125	-0.8166511	-90.34	113.5
id1719	id1719_971_2022	21	190	22.8969284210526	0.08421053	-0.8150813	-90.33974	111.5
id1719	id1719_971_2022	21	211	22.896927014218	0.02843602	-0.8154784	-90.33894	113
id1719	id1719_971_2022	21	269	35.9570855018587	0.0260223	-0.8158268	-90.33805	113.5
id1719	id1719_971_2022	21	250	35.957088	0.004	-0.8142259	-90.33706	109.5
id1719	id1719_971_2022	21	225	30.2482133333333	0.1688889	-0.8131138	-90.33609	111
id1719	id1719_971_2022	21	197	23.8209045685279	0.106599	-0.8135207	-90.33506	110
id1719	id1719_971_2022	21	237	42.9331392405063	0	-0.8129587	-90.335	111.5
id1719	id1719_971_2022	21	188	17.5995829787234	0.1276596	-0.8137825	-90.33335	108
id1719	id1719_971_2022	22	154	5.7367987012987	0.1428571	-0.8136292	-90.33279	108.5
id1719	id1719_971_2022	22	185	5.73679783783784	0.2486486	-0.8138005	-90.3327	112
id1719	id1719_971_2022	22	188	5.73679787234043	0.2819149	-0.8140003	-90.3326	112.5
id1719	id1719_971_2022	22	221	15.7955945701357	0.2262443	-0.8142281	-90.3325	113.5
id1719	id1719_971_2022	22	152	2.7711627631579	0.1973684	-0.8149	-90.33258	113.5
id1719	id1719_971_2022	22	180	25.76514	0.1	-0.8149828	-90.33252	114.5
id1719	id1719_971_2022	22	187	13.7994513368984	0.197861	-0.8158298	-90.33272	114.5
id1719	id1719_971_2022	22	164	31.9974	0.2378049	-0.816334	-90.33296	116
id1719	id1719_971_2022	22	211	46.8278957345972	0.004739336	-0.8175259	-90.33265	119
id1719	id1719_971_2022	22	234	40.5107692307692	0.01709402	-0.8191473	-90.33204	121
id1719	id1719_971_2022	22	209	40.5107655502392	0.004784689	-0.8195132	-90.33006	122.5
id1719	id1719_971_2022	22	228	60.649	0	-0.8195683	-90.32858	120
id1719	id1719_971_2022	22	237	59.3970886075949	0.004219409	-0.8169431	-90.32961	117
id1719	id1719_971_2022	23	241	53.1354024896266	0.01244813	-0.8147069	-90.33139	113
id1719	id1719_971_2022	23	242	37.9016776859504	0.02066116	-0.8136297	-90.33358	111.5
id1719	id1719_971_2022	23	244	37.9016803278689	0.004098361	-0.8142578	-90.33527	110
id1719	id1719_971_2022	23	260	37.9016769230769	0.02692308	-0.8148997	-90.33699	112.5
id1719	id1719_971_2022	23	246	27.3170731707317	0.0203252	-0.8155936	-90.33855	114.5
id1719	id1719_971_2022	23	253	35.1043399209486	0.003952569	-0.8167856	-90.33791	115
id1719	id1719_971_2022	23	279	47.1706666666667	0.01433692	-0.815178	-90.33672	112
id1719	id1719_971_2022	23	276	47.1706739130435	0.003623188	-0.8138637	-90.33449	111
id1719	id1719_971_2022	23	277	47.1707003610108	0	-0.8124707	-90.33212	111
id1719	id1719_971_2022	23	265	62.1169358490566	0.003773585	-0.8111568	-90.32949	111.5
id1719	id1719_971_2022	0	256	57.6191015625	0.015625	-0.810194	-90.32627	112.5
id1719	id1719_971_2022	0	46	128.052743478261	0	-0.7750436	-90.28869	15
id1719	id1719_971_2022	0	74	109.89072972973	0	-0.7700421	-90.28483	12.5
id1719	id1719_971_2022	1	77	52.2991090909091	0	-0.767755	-90.2812	20
id1719	id1719_987_2023	14	183	48.0146885245902	0	-0.7638333	-90.27533	29
id1719	id1719_987_2023	14	157	48.0146751592357	0.006369427	-0.7650167	-90.27452	32
id1719	id1719_987_2023	14	316	102.338696202532	0.003164557	-0.766781	-90.27259	59
id1719	id1719_987_2023	14	296	102.338614864865	0.006756757	-0.7709685	-90.26456	89.5
id1719	id1719_987_2023	14	290	102.338565517241	0.07241379	-0.7737318	-90.25926	116.5
id1719	id1719_987_2023	14	345	69.8320173913043	0.0115942	-0.7761089	-90.25459	121.5
id1719	id1719_987_2023	15	401	69.8319950124688	0.004987531	-0.7777209	-90.25063	126.5
id1719	id1719_987_2023	15	329	107.403866261398	0.003039514	-0.780204	-90.2465	129
id1719	id1719_987_2023	15	341	102.949847507331	0	-0.7864982	-90.24722	133
id1719	id1719_987_2023	15	324	102.949796296296	0	-0.7908918	-90.25174	136
id1719	id1719_987_2023	15	332	102.949734939759	0.009036145	-0.795135	-90.25611	135
id1719	id1719_987_2023	15	370	102.949686486486	0.008108108	-0.7994426	-90.26054	133
id1719	id1719_987_2023	15	383	102.949566579634	0.03655352	-0.8085949	-90.26996	144.5
id1719	id1719_987_2023	15	359	98.820217270195	0.008356546	-0.8136094	-90.2751	147
id1719	id1719_987_2023	16	308	107.898019480519	0.02597403	-0.818368	-90.27967	148.5
id1719	id1719_987_2023	16	391	108.195299232737	0.0230179	-0.8192885	-90.28618	148
id1719	id1719_987_2023	16	335	108.195259701493	0.002985075	-0.8208479	-90.29756	142.5
id1719	id1719_987_2023	16	272	108.195220588235	0.03308824	-0.8224732	-90.30943	135
id1719	id1719_987_2023	16	298	106.088033557047	0.003355705	-0.8226601	-90.31883	129
id1719	id1719_987_2023	16	305	106.088045901639	0.01967213	-0.8221213	-90.3274	122.5
id1719	id1719_987_2023	17	316	87.1607278481013	0.009493671	-0.8216914	-90.33334	119.5
id1719	id1719_987_2023	17	309	101.829417475728	0.006472492	-0.8209652	-90.33883	115.5
id1719	id1719_987_2023	17	255	101.829458823529	0.003921569	-0.819505	-90.34441	112
id1719	id1719_987_2023	17	272	101.829485294118	0.1139706	-0.8178903	-90.35057	105.5
id1719	id1719_987_2023	17	178	3.14621258426966	0.252809	-0.8166039	-90.35549	104.5
id1719	id1719_987_2023	17	230	3.71716173913044	0.2782609	-0.8166	-90.35537	104
id1719	id1719_987_2023	17	213	28.0697521126761	0.1455399	-0.8166115	-90.35534	104.5
id1719	id1719_987_2023	17	246	28.069756097561	0.01219512	-0.8167089	-90.35651	105
id1719	id1719_987_2023	17	312	29.9296538461538	0.2019231	-0.8166686	-90.3577	103
id1719	id1719_987_2023	17	169	2.50156473372781	0.1775148	-0.8154693	-90.3586	101
id1719	id1719_987_2023	17	222	30.159027027027	0.1216216	-0.8154155	-90.35835	102
id1719	id1719_987_2023	18	180	2.33606066666667	0.1833333	-0.8154994	-90.35701	103.5
id1719	id1719_987_2023	18	206	2.17391446601942	0.1990291	-0.8155658	-90.35697	103
id1719	id1719_987_2023	18	168	2.17391464285714	0.1071429	-0.8156464	-90.35693	102
id1719	id1719_987_2023	18	211	19.4637781990521	0.1327014	-0.8157765	-90.35681	103
id1719	id1719_987_2023	18	192	9.825521875	0.2708333	-0.8162539	-90.35633	103.5
id1719	id1719_987_2023	18	162	13.6964777777778	0.1481481	-0.8166036	-90.3565	103
id1719	id1719_987_2023	18	169	13.6964769230769	0.260355	-0.8169972	-90.35629	104
id1719	id1719_987_2023	18	211	13.6964758293839	0.3554502	-0.8174125	-90.35606	105.5
id1719	id1719_987_2023	18	202	21.7649168316832	0.1633663	-0.8177121	-90.35592	105
id1719	id1719_987_2023	18	211	21.764917535545	0.01421801	-0.8169273	-90.35641	104.5
id1719	id1719_987_2023	18	254	68.753031496063	0	-0.8158455	-90.35722	102
id1719	id1719_987_2023	18	241	34.9848049792531	0.004149378	-0.813982	-90.35898	99
id1719	id1719_987_2023	18	288	34.9847916666667	0.003472222	-0.8152867	-90.35809	104
id1719	id1719_987_2023	19	237	15.5022987341772	0.1983122	-0.8166363	-90.35727	104
id1719	id1719_987_2023	19	209	26.0569177033493	0.1626794	-0.8169987	-90.35753	104.5
id1719	id1719_987_2023	19	214	29.6076448598131	0.1028037	-0.8173382	-90.35697	105
id1719	id1719_987_2023	19	178	17.9867191011236	0.08988764	-0.8177096	-90.35785	103.5
id1719	id1719_987_2023	19	214	17.9867158878505	0.1168224	-0.8181147	-90.35738	106.5
id1719	id1719_987_2023	19	234	17.9867153846154	0.2094017	-0.8186037	-90.3568	106.5
id1719	id1719_987_2023	19	235	17.9867131914894	0.2042553	-0.8192219	-90.35608	106.5
id1719	id1719_987_2023	19	201	18.0079671641791	0.1044776	-0.8198144	-90.35552	106
id1719	id1719_987_2023	19	190	21.9868105263158	0.04736842	-0.8199	-90.35629	102
id1719	id1719_987_2023	19	267	25.3759325842697	0.1947566	-0.8200126	-90.35697	108
id1719	id1719_987_2023	19	188	33.1900212765957	0.1223404	-0.8212798	-90.35677	106.5
id1719	id1719_987_2023	19	242	33.1900165289256	0.08677686	-0.8218252	-90.3579	108
id1719	id1719_987_2023	20	202	2.19921059405941	0.1188119	-0.822497	-90.3593	106
id1719	id1719_987_2023	20	208	2.19921057692308	0	-0.8224203	-90.35935	105
id1719	id1719_987_2023	20	218	2.19921055045872	0	-0.8223438	-90.3594	105
id1719	id1719_987_2023	20	236	2.19921050847458	0.008474576	-0.822269	-90.35945	106.5
id1719	id1719_987_2023	20	264	34.1505227272727	0.007575758	-0.8220107	-90.35938	110
id1719	id1719_987_2023	20	246	34.1505365853659	0	-0.8204787	-90.3584	108
id1719	id1719_987_2023	20	290	34.1505310344828	0.0137931	-0.8191405	-90.35754	106
id1719	id1719_987_2023	20	181	34.1505414364641	0.05524862	-0.8176301	-90.35657	100.5
id1719	id1719_987_2023	20	247	34.1505425101215	0.242915	-0.8166403	-90.35593	104.5
id1719	id1719_987_2023	20	207	6.36112173913043	0	-0.8153876	-90.3552	104.5
id1719	id1719_987_2023	20	218	6.36112293577982	0	-0.8151171	-90.3552	105
id1719	id1719_987_2023	20	201	6.3611223880597	0.1243781	-0.8148457	-90.3552	101
id1719	id1719_987_2023	21	204	27.6814529411765	0	-0.8146048	-90.3552	103.5
id1719	id1719_987_2023	21	249	28.4078795180723	0.004016064	-0.8148152	-90.35628	101.5
id1719	id1719_987_2023	21	310	28.4078709677419	0.09677419	-0.8150738	-90.35757	102
id1719	id1719_987_2023	21	241	60.5291452282158	0.004149378	-0.8154713	-90.35921	103.5
id1719	id1719_987_2023	21	247	63.4288663967611	0.008097166	-0.8182036	-90.35975	105.5
id1719	id1719_987_2023	21	243	65.7413086419753	0	-0.820724	-90.36118	104.5
id1719	id1719_987_2023	21	265	65.7412754716981	0	-0.8222622	-90.36381	102
id1719	id1719_987_2023	21	254	40.6823622047244	0	-0.8238936	-90.36665	100
id1719	id1719_987_2023	21	229	92.4018602620087	0	-0.8252352	-90.38369	87.5
id1719	id1719_987_2023	22	218	92.4018165137615	0	-0.8263875	-90.38822	99
id1719	id1719_987_2023	22	214	97.8004485981308	0.004672897	-0.8281082	-90.39248	107
id1719	id1719_987_2023	22	277	42.7329530685921	0.007220217	-0.8310841	-90.39409	114
id1719	id1719_987_2023	22	246	42.7329512195122	0.0203252	-0.8304446	-90.39626	117.5
id1719	id1719_987_2023	22	263	42.7329581749049	0	-0.8298885	-90.39814	122
id1719	id1719_987_2023	22	265	42.7329735849057	0.02641509	-0.8292835	-90.40019	125
id1719	id1719_987_2023	22	279	42.7329677419355	0	-0.8286929	-90.40219	127
id1719	id1719_987_2023	22	268	42.7329850746269	0	-0.828039	-90.40441	126
id1719	id1719_987_2023	22	262	42.7329847328244	0.03053435	-0.827434	-90.40646	124
id1719	id1719_987_2023	22	279	42.7329892473118	0.003584229	-0.826838	-90.40848	123.5
id1719	id1719_987_2023	23	279	40.0861290322581	0.007168459	-0.8260963	-90.4105	123.5
id1719	id1719_987_2023	23	284	49.1151971830986	0.01760563	-0.8246347	-90.41198	123.5
id1719	id1719_987_2023	23	298	49.1152147651007	0.01006711	-0.8229601	-90.41402	123
id1719	id1719_987_2023	23	316	41.2368227848101	0.006329114	-0.821662	-90.41607	124
id1719	id1719_987_2023	23	316	41.2368037974684	0.003164557	-0.822885	-90.41811	124.5
id1719	id1719_987_2023	23	307	41.2367882736156	0.009771987	-0.8241144	-90.42016	124.5
id1719	id1719_987_2023	23	293	41.2367918088737	0.02389078	-0.8253152	-90.42216	126.5
id1719	id1719_987_2023	23	322	72.9840186335404	0.01242236	-0.8264765	-90.42428	129
id1719	id1719_987_2023	23	321	72.984	0.02180685	-0.8279558	-90.42833	129.5
id1719	id1719_987_2023	23	331	52.844501510574	0.02416918	-0.8297351	-90.43201	130
id1719	id1719_987_2023	0	300	52.8445	0.01333333	-0.8329386	-90.43208	130
id1719	id1719_987_2023	0	322	52.8444968944099	0.03416149	-0.8358258	-90.43214	129
id1719	id1719_987_2023	0	319	51.8723699059561	0.01880878	-0.8389129	-90.43232	130.5
id1719	id1719_987_2023	0	321	71.3878691588785	0.01869159	-0.8412741	-90.43474	131
id1719	id1719_987_2023	0	270	71.3878444444444	0.08888889	-0.8449295	-90.43772	130.5
id1719	id1719_987_2023	0	209	71.3878277511962	0	-0.8477893	-90.44005	80
id1719	id1719_987_2023	0	159	71.3878113207547	0.01886792	-0.8503009	-90.44209	54.5
id1719	id1719_987_2023	0	137	71.3877810218978	0	-0.8522239	-90.44366	37
id1719	id1719_987_2023	0	131	71.3877709923664	0	-0.8539066	-90.44503	24
id1719	id1719_987_2023	0	122	71.3877540983607	0	-0.8554732	-90.4463	27
id1719	id1719_987_2023	0	98	86.2038979591837	0	-0.8570352	-90.44762	17
id1719	id1719_987_2023	0	117	86.2038974358974	0	-0.8587577	-90.44928	20
id1719	id1719_987_2023	1	114	86.2038421052631	0	-0.8604709	-90.45092	18.5
id1719	id1719_987_2023	1	117	81.5405128205128	0	-0.8621279	-90.45246	23
id1719	id1719_987_2023	1	102	87.9349411764706	0	-0.8638061	-90.45392	25
id1719	id1719_987_2023	1	115	87.9349043478261	0	-0.8654418	-90.45572	31.5
id1719	id1719_987_2023	1	115	84.9518086956522	0	-0.8672318	-90.45768	32.5
id1719	id1719_987_2023	1	106	84.9517924528302	0	-0.8692225	-90.45982	26
id1719	id1719_987_2023	1	75	84.95176	0	-0.8722778	-90.46311	19.5
id1719	id1719_987_2023	1	102	61.3168235294118	0	-0.8764764	-90.46462	36
id1719	id1719_987_2023	1	35	61.3168457142857	0	-0.8782368	-90.46495	6.5
id1719	id1719_987_2023	1	74	61.3168540540541	0	-0.8812701	-90.46551	22
id1719	id1719_987_2023	2	232	47.3830344827586	0.02586207	-0.8971711	-90.46623	117
id1719	id1719_987_2023	4	19	34.5390315789474	0	-0.9449853	-90.49976	5
id1719	id1719_987_2027	6	283	33.6305088339223	0.0459364	-0.9459769	-90.49395	117
id1719	id1719_987_2027	6	359	57.5938495821727	0.01949861	-0.9384234	-90.48535	116
id1719	id1719_987_2027	7	265	71.3057886792453	0.04150943	-0.8804379	-90.47117	126.5
id1719	id1719_987_2027	7	364	42.2367857142857	0.08516484	-0.8767228	-90.47011	127
id1719	id1719_987_2027	7	312	39.9086923076923	0.02564103	-0.8739479	-90.46912	126.5
id1719	id1719_987_2027	7	314	48.3162229299363	0.003184713	-0.8720511	-90.46741	126.5
id1719	id1719_987_2027	7	310	38.4985935483871	0.05806452	-0.8694888	-90.46577	126
id1719	id1719_987_2027	8	226	29.1270530973451	0.0619469	-0.8686509	-90.4636	126
id1719	id1719_987_2027	8	307	31.5442475570033	0.06840391	-0.8678049	-90.46234	126
id1719	id1719_987_2027	8	260	31.5442384615385	0.01923077	-0.8665462	-90.46082	126
id1719	id1719_987_2027	8	342	38.247	0.07894737	-0.8653417	-90.45953	126
id1719	id1719_987_2027	8	345	38.2470086956522	0.06956522	-0.8630584	-90.45783	126
id1719	id1719_987_2027	8	293	37.6150443686007	0.08532423	-0.8609283	-90.45586	126
id1719	id1719_987_2027	8	368	39.0198260869565	0.05434783	-0.8596214	-90.4541	126
id1719	id1719_987_2027	8	380	34.4614578947368	0.02894737	-0.857382	-90.45197	126.5
id1719	id1719_987_2027	9	319	34.461460815047	0.04388715	-0.8565367	-90.44891	126.5
id1719	id1719_987_2029	9	291	22.9038144329897	0.04810997	-0.8538296	-90.44492	127.5
id1719	id1719_987_2029	9	392	22.903806122449	0.09693878	-0.8543962	-90.44375	128
id1719	id1719_987_2029	9	335	26.5786208955224	0.02686567	-0.8554121	-90.44233	128
id1719	id1719_987_2029	9	335	24.4186925373134	0.05373134	-0.8571116	-90.44153	128.5
id1719	id1719_987_2029	10	326	24.4186932515337	0.02760736	-0.8585031	-90.44064	128.5
id1719	id1719_987_2029	10	284	24.4186901408451	0.05633803	-0.8598148	-90.43979	128
id1719	id1719_987_2029	10	289	24.4186920415225	0.03460208	-0.860982	-90.43904	128
id1719	id1719_987_2029	10	342	24.4186842105263	0.06140351	-0.8621309	-90.43829	128
id1719	id1719_987_2029	10	321	24.418691588785	0.03115265	-0.863507	-90.43741	126
id1719	id1719_987_2029	10	354	24.4186779661017	0.05367232	-0.8647265	-90.43662	122.5
id1719	id1719_987_2029	10	377	24.4186790450928	0.05835544	-0.8662194	-90.43566	129
id1719	id1719_987_2029	10	375	67.914832	0.04533333	-0.867435	-90.43463	130.5
id1719	id1719_987_2029	11	336	67.9148392857143	0.01785714	-0.8626648	-90.43334	131
id1719	id1719_987_2029	11	354	73.2951525423729	0.01977401	-0.8586408	-90.43238	130.5
id1719	id1719_987_2029	11	321	65.1708411214953	0.03738318	-0.8538184	-90.43232	129.5
id1719	id1719_987_2029	11	376	61.8684893617021	0.04255319	-0.849963	-90.43338	130
id1719	id1719_987_2029	11	330	60.1790909090909	0.05454545	-0.8458268	-90.43371	129.5
id1719	id1719_987_2029	11	345	60.1791130434783	0.02608696	-0.8435528	-90.43087	128.5
id1719	id1719_987_2029	11	280	60.1791428571429	0.02142857	-0.8411661	-90.42788	128
id1719	id1719_987_2029	11	326	50.7244601226994	0.04294479	-0.8392539	-90.42547	129
id1719	id1719_987_2029	11	300	53.86066	0.02	-0.8374532	-90.42307	129.5
id1719	id1719_987_2029	12	375	53.860672	0.01333333	-0.8356677	-90.42069	129.5
id1719	id1719_987_2029	12	338	47.7224201183432	0.0147929	-0.8334867	-90.41775	127.5
id1719	id1719_987_2029	12	340	40.8574764705882	0.008823529	-0.8326966	-90.41489	127.5
id1719	id1719_987_2029	12	337	51.4968071216617	0.005934718	-0.8318533	-90.41243	127
id1719	id1719_987_2029	12	407	51.4968206388206	0.1351351	-0.8300372	-90.40968	124.5
id1719	id1719_987_2029	12	281	31.4509964412811	0.003558719	-0.8282701	-90.40623	121.5
id1719	id1719_987_2029	12	300	55.31054	0.02333333	-0.8287852	-90.40447	118.5
id1719	id1719_987_2029	12	309	55.3105631067961	0.003236246	-0.8273259	-90.40155	114.5
id1719	id1719_987_2029	13	295	97.1753288135593	0.01355932	-0.8259185	-90.39874	110
id1719	id1719_987_2029	13	241	92.7121244813278	0.008298755	-0.8188633	-90.38734	86
id1719	id1719_987_2029	13	267	92.7121797752809	0.003745318	-0.8166236	-90.37741	85
id1719	id1719_987_2029	13	267	92.712202247191	0.01498127	-0.8154839	-90.37236	90
id1719	id1719_987_2029	13	284	64.9156267605634	0.01056338	-0.8145089	-90.36784	95.5
id1719	id1719_987_2029	13	293	64.9156177474403	0.02047782	-0.8147107	-90.36431	100.5
id1719	id1719_987_2029	13	312	64.9156153846154	0	-0.8149087	-90.36085	103.5
id1719	id1719_987_2029	14	387	16.3967441860465	0.05943152	-0.8150971	-90.35744	106
id1719	id1719_987_2029	14	314	16.3967426751592	0.1305732	-0.815045	-90.35629	105.5
id1719	id1719_987_2029	14	322	25.0016832298137	0	-0.8150006	-90.35531	105.5
id1719	id1719_987_2029	14	344	25.3706511627907	0.05232558	-0.8164145	-90.3551	107.5
id1719	id1719_987_2029	14	342	25.370649122807	0	-0.8179607	-90.35489	109.5
id1719	id1719_987_2029	14	357	62.5648739495798	0.09803922	-0.818682	-90.35503	106.5
id1719	id1719_987_2029	14	317	52.0215520504732	0.009463722	-0.8152458	-90.35642	102.5
id1719	id1719_987_2029	14	347	45.6429682997118	0	-0.8135005	-90.35479	106
id1719	id1719_987_2029	14	387	63.5195968992248	0.005167959	-0.816415	-90.35487	107.5
id1719	id1719_987_2029	15	362	53.179226519337	0.005524862	-0.8202525	-90.35606	112.5
id1719	id1719_987_2029	15	346	63.8769710982659	0.005780347	-0.8226673	-90.35365	115.5
id1719	id1719_987_2029	15	298	58.6107785234899	0.01006711	-0.8238272	-90.35012	115.5
id1719	id1719_987_2029	15	336	41.9355892857143	0	-0.8219643	-90.34754	114.5
id1719	id1719_987_2029	15	349	41.9355988538682	0.00286533	-0.8206531	-90.34537	112.5
id1719	id1719_987_2029	15	330	41.9356181818182	0.01212121	-0.8193258	-90.34317	110
id1719	id1719_987_2029	15	316	41.9356139240506	0.01898734	-0.8180373	-90.34104	110.5
id1719	id1719_987_2029	15	337	41.9356379821958	0.002967359	-0.8168105	-90.339	112
id1719	id1719_987_2029	15	328	63.9529573170732	0.00304878	-0.81589	-90.33713	115.5
id1719	id1719_987_2029	16	305	79.0653049180328	0.006557377	-0.8193462	-90.33868	117.5
id1719	id1719_987_2029	16	298	83.5635704697987	0.03691275	-0.8211733	-90.3426	116
id1719	id1719_987_2029	16	294	96.6305714285714	0	-0.8207392	-90.34727	113
id1719	id1719_987_2029	16	315	91.496819047619	0	-0.8187892	-90.35249	106.5
id1719	id1719_987_2029	16	319	36.2222445141066	0.003134796	-0.8164699	-90.35691	104.5
id1719	id1719_987_2029	16	257	58.6638210116732	0.01167315	-0.8149012	-90.35807	101
id1719	id1719_987_2029	16	331	33.4827371601208	0.01510574	-0.8155605	-90.36019	104.5
id1719	id1719_987_2029	16	342	33.4827368421053	0.09064327	-0.8167951	-90.35861	106
id1719	id1719_987_2029	16	248	10.683435483871	0.02419355	-0.8177947	-90.35717	106.5
id1719	id1719_987_2029	16	284	10.6834352112676	0.01408451	-0.817329	-90.35702	107.5
id1719	id1719_987_2029	17	307	10.6834358306189	0	-0.8167947	-90.35685	106
id1719	id1719_987_2029	17	284	24.3974788732394	0.07042254	-0.816223	-90.35684	103.5
id1719	id1719_987_2029	17	268	8.37805298507463	0	-0.8157624	-90.35781	104
id1719	id1719_987_2029	17	303	8.37805148514851	0.00660066	-0.8161739	-90.35791	103.5
id1719	id1719_987_2029	17	321	19.1521308411215	0.04049844	-0.8166415	-90.35796	106
id1719	id1719_987_2029	17	153	19.1521294117647	0.1960784	-0.8174098	-90.35715	104
id1719	id1719_987_2029	17	284	19.1521267605634	0.02816901	-0.817864	-90.35667	106.5
id1719	id1719_987_2029	17	216	16.6924361111111	0.05092593	-0.8185634	-90.35595	107
id1719	id1719_987_2029	17	291	16.6924350515464	0.09621993	-0.8191086	-90.35549	108.5
id1719	id1719_987_2029	17	286	66.6138461538462	0	-0.8191441	-90.35525	106
id1719	id1719_987_2029	18	287	51.5458536585366	0.003484321	-0.8160403	-90.35662	103
id1719	id1719_987_2029	18	258	25.913488372093	0.1007752	-0.8138675	-90.3574	100.5
id1719	id1719_987_2029	18	267	22.6685393258427	0.003745318	-0.8142	-90.35823	102
id1719	id1719_987_2029	18	281	31.9159217081851	0	-0.8142	-90.35712	100
id1719	id1719_987_2029	18	296	32.9893986486486	0.003378378	-0.8152548	-90.35836	101
id1719	id1719_987_2029	18	322	60.5755714285714	0.00310559	-0.8165373	-90.35936	105
id1719	id1719_987_2029	18	276	58.0461086956522	0	-0.8189808	-90.35692	108
id1719	id1719_987_2029	18	24	47.556375	0.375	-0.8214779	-90.35505	16.5
id1719	id1719_987_2029	18	296	47.5563648648649	0.02364865	-0.8207562	-90.35522	108
id1719	id1719_987_2029	18	316	47.5563797468354	0.01265823	-0.8181677	-90.35581	105.5
id1719	id1719_987_2029	18	313	37.936447284345	0	-0.8156588	-90.35643	103
id1719	id1719_987_2029	19	289	37.9364429065744	0.03114187	-0.8175268	-90.35753	104.5
id1719	id1719_987_2029	19	269	37.93643866171	0.02973978	-0.8193017	-90.35857	105.5
id1719	id1719_987_2029	19	270	51.1367555555556	0.01481481	-0.8209434	-90.35947	108.5
id1719	id1719_987_2029	19	296	20.9934932432432	0.08445946	-0.8227447	-90.35807	110
id1719	id1719_987_2029	19	263	20.9934912547529	0.007604563	-0.8231185	-90.35694	114
id1719	id1719_987_2029	19	314	20.9934840764331	0.00955414	-0.8234435	-90.35597	117
id1719	id1719_987_2029	19	304	20.9934868421053	0.006578947	-0.8238193	-90.35484	117
id1719	id1719_987_2029	19	299	53.0657859531773	0.003344482	-0.824194	-90.35372	112.5
id1719	id1719_987_2029	19	302	54.5706357615894	0.009933775	-0.8226543	-90.35619	110
id1719	id1719_987_2029	19	311	50.6335948553055	0.009646302	-0.8210773	-90.3587	107
id1719	id1719_987_2029	20	311	50.6335948553055	0.009646302	-0.8181974	-90.35877	104.5
id1719	id1719_987_2029	20	289	50.6335847750865	0.003460208	-0.8153706	-90.35884	101
id1719	id1719_987_2029	20	225	66.3561866666667	0	-0.8130455	-90.35869	100.5
id1719	id1719_987_2029	20	15	37.985844	0.1333333	-0.8144967	-90.3567	12
id1719	id1719_987_2029	20	21	37.9858571428571	0.3333333	-0.8150825	-90.3567	10.5
id1719	id1719_987_2029	20	315	54.4998285714286	0	-0.8168572	-90.35684	105.5
id1719	id1719_987_2029	20	296	54.4998243243243	0.003378378	-0.8200206	-90.35718	109.5
id1719	id1719_987_2029	20	244	34.7946393442623	0.1188525	-0.8229654	-90.35748	111.5
id1719	id1719_987_2029	20	249	28.7198554216867	0.2208835	-0.8243723	-90.357	112
id1719	id1719_987_2029	20	213	65.9177746478873	0.1032864	-0.8239877	-90.35545	112
id1719	id1719_987_2029	20	242	20.7905727272727	0	-0.8239459	-90.35331	115.5
id1719	id1719_987_2029	20	265	20.7905705660377	0.01886792	-0.8247075	-90.35389	117
id1719	id1719_987_2029	21	260	20.79057	0.003846154	-0.825526	-90.35452	114.5
id1719	id1719_987_2029	21	293	20.7905733788396	0.003412969	-0.8263271	-90.35513	116
id1719	id1719_987_2029	21	295	42.1382033898305	0.01694915	-0.8272247	-90.35577	119
id1719	id1719_987_2029	21	317	42.138189274448	0.009463722	-0.8287208	-90.35403	122
id1719	id1719_987_2029	21	315	42.1381904761905	0.05079365	-0.8303403	-90.35214	124.5
id1719	id1719_987_2029	21	288	42.1381875	0.02777778	-0.8319638	-90.35025	124
id1719	id1719_987_2029	21	324	42.1381666666667	0.01234568	-0.8334764	-90.34849	126.5
id1719	id1719_987_2029	21	284	45.4419084507042	0.01056338	-0.835137	-90.34663	127.5
id1719	id1719_987_2029	21	308	44.790448051948	0.003246753	-0.837172	-90.348	129.5
id1719	id1719_987_2029	22	312	44.7904423076923	0.006410256	-0.8396499	-90.34854	131
id1719	id1719_987_2029	22	298	44.0798657718121	0	-0.8421577	-90.3488	133
id1719	id1719_987_2029	22	323	44.0798637770898	0.009287926	-0.8443558	-90.34758	136
id1719	id1719_987_2029	22	317	33.3914195583596	0.01577287	-0.8465924	-90.34637	138.5
id1719	id1719_987_2029	22	303	33.1038811881188	0.01650165	-0.8482903	-90.34545	140.5
id1719	id1719_987_2029	22	322	33.1038819875776	0.00621118	-0.8494294	-90.34393	142
id1719	id1719_987_2029	22	338	30.911201183432	0.00887574	-0.8505391	-90.34231	143
id1719	id1719_987_2029	22	340	30.9112058823529	0.005882353	-0.8509386	-90.34042	145
id1719	id1719_987_2029	22	345	12.0933652173913	0	-0.8513694	-90.33867	147
id1719	id1719_987_2029	23	343	12.0933638483965	0.02040816	-0.8520838	-90.3384	146.5
id1719	id1719_987_2029	23	350	12.0933634285714	0.008571429	-0.8527999	-90.33813	148
id1719	id1719_987_2029	23	385	12.0933631168831	0.002597403	-0.8535194	-90.33786	149
id1719	id1719_987_2029	23	300	30.08042	0.01	-0.8544171	-90.33783	149.5
id1719	id1719_987_2029	23	351	30.0804102564103	0.01139601	-0.8555618	-90.33903	150
id1719	id1719_987_2029	23	317	30.080403785489	0.01577287	-0.8569143	-90.34046	150
id1719	id1719_987_2029	23	321	38.4939439252336	0.01869159	-0.858125	-90.34176	150.5
id1719	id1719_987_2029	23	335	29.7079164179105	0.02985075	-0.8595586	-90.34355	150.5
id1719	id1719_987_2029	23	298	29.7079127516778	0.03355705	-0.8609828	-90.34471	151.5
id1719	id1719_987_2029	0	344	42.6475988372093	0.01453488	-0.8620787	-90.34562	151.5
id1719	id1719_987_2029	0	323	68.5068111455108	0.0371517	-0.8590326	-90.34389	148.5
id1719	id1719_987_2029	1	97	96.878412371134	0	-0.8002305	-90.32404	22
id1719	id1719_993_2030	17	230	82.8299217391304	0.008695652	-0.7621625	-90.2751	28
id1719	id1719_993_2030	17	310	82.8298838709677	0.009677419	-0.7647677	-90.27212	39
id1719	id1719_993_2030	17	344	102.025447674419	0.005813953	-0.7692456	-90.26662	72
id1719	id1719_993_2030	17	352	65.1832670454545	0	-0.7731857	-90.25862	115
id1719	id1719_993_2030	17	406	65.1832463054187	0.01724138	-0.7759048	-90.25531	120.5
id1719	id1719_993_2030	17	448	65.1832098214286	0.008928571	-0.7788592	-90.25171	127.5
id1719	id1719_993_2030	17	396	65.1831818181818	0.01010101	-0.7821605	-90.24769	130.5
id1719	id1719_993_2030	18	253	51.6446798418972	0.1581028	-0.7853348	-90.24469	128.5
id1719	id1719_993_2030	18	192	16.12068125	0.2760417	-0.7873841	-90.2451	130.5
id1719	id1719_993_2030	18	221	11.5745185520362	0.2895928	-0.7871683	-90.2456	130
id1719	id1719_993_2030	18	206	11.5745184466019	0	-0.7866103	-90.2456	129
id1719	id1719_993_2030	18	282	11.5745191489362	0	-0.7861476	-90.2456	131
id1719	id1719_993_2030	18	349	8.68254154727794	0	-0.7856145	-90.24557	130
id1719	id1719_993_2030	18	345	8.68254086956522	0	-0.7858558	-90.24509	134
id1719	id1719_993_2030	18	373	8.68254048257373	0	-0.7861006	-90.2446	137.5
id1719	id1719_993_2030	18	371	8.68254016172507	0.002695418	-0.7863721	-90.24406	134
id1719	id1719_993_2030	19	361	55.6004376731302	0	-0.7861439	-90.24382	131.5
id1719	id1719_993_2030	19	340	55.6004470588235	0.008823529	-0.7828766	-90.24542	128.5
id1719	id1719_993_2030	19	362	55.6004585635359	0	-0.7798262	-90.24692	126
id1719	id1719_993_2030	19	366	73.4902950819672	0.005464481	-0.7774918	-90.24836	125.5
id1719	id1719_993_2030	19	321	73.4902803738318	0.003115265	-0.7824203	-90.24894	126
id1719	id1719_993_2030	19	321	73.4902803738318	0.02803738	-0.7868024	-90.24945	130
id1719	id1719_993_2030	19	319	73.490275862069	0.006269592	-0.7912173	-90.24997	133.5
id1719	id1719_993_2030	19	317	84.3949211356467	0	-0.7955013	-90.25103	132.5
id1719	id1719_993_2030	19	349	58.2932664756447	0	-0.7988826	-90.25458	131.5
id1719	id1719_993_2030	20	304	54.4647631578947	0.09210526	-0.7973321	-90.25791	130
id1719	id1719_993_2030	20	321	54.4647663551402	0	-0.8004745	-90.25849	130
id1719	id1719_993_2030	20	333	74.9141981981982	0	-0.8032	-90.25824	132
id1719	id1719_993_2030	20	345	59.0640695652174	0.002898551	-0.8028207	-90.25371	136
id1719	id1719_993_2030	20	350	59.0640857142857	0.01714286	-0.8006122	-90.2503	137.5
id1719	id1719_993_2030	20	358	59.0641173184358	0.005586592	-0.7985908	-90.24717	140
id1719	id1719_993_2030	20	188	13.2713936170213	0.2287234	-0.7967675	-90.24432	139.5
id1719	id1719_993_2030	20	225	25.0143386666667	0.01333333	-0.7966777	-90.24399	133
id1719	id1719_993_2030	20	258	25.0143255813953	0	-0.7973772	-90.24481	141.5
id1719	id1719_993_2030	21	281	25.0143416370107	0	-0.7981714	-90.24574	139
id1719	id1719_993_2030	21	290	70.7918275862069	0	-0.7990676	-90.2461	143
id1719	id1719_993_2030	21	313	60.9252268370607	0	-0.7997298	-90.24275	145
id1719	id1719_993_2030	21	333	70.848054054054	0	-0.7965746	-90.24072	141
id1719	id1719_993_2030	21	357	70.8480504201681	0.005602241	-0.7920186	-90.24152	136
id1719	id1719_993_2030	21	324	41.9546666666667	0.01234568	-0.7878045	-90.24209	134
id1719	id1719_993_2030	21	338	50.052	0	-0.7857179	-90.24114	135
id1719	id1719_993_2030	21	349	46.5340229226361	0.005730659	-0.7873467	-90.23885	136
id1719	id1719_993_2030	21	359	46.5340278551532	0.005571031	-0.7844533	-90.23972	133.5
id1719	id1719_993_2030	22	374	53.8002673796791	0.005347594	-0.7816937	-90.24086	130
id1719	id1719_993_2030	22	359	48.9633927576602	0	-0.7798103	-90.24393	128
id1719	id1719_993_2030	22	376	36.4776861702128	0.0106383	-0.7780338	-90.24628	124.5
id1719	id1719_993_2030	22	373	36.4776836461126	0.01072386	-0.7783241	-90.2487	124.5
id1719	id1719_993_2030	22	375	65.052912	0.01333333	-0.7788673	-90.25084	128
id1719	id1719_993_2030	22	345	65.0528869565217	0.0115942	-0.7827258	-90.24852	130
id1719	id1719_993_2030	22	326	57.7755644171779	0.05828221	-0.7863802	-90.24645	132.5
id1719	id1719_993_2030	22	342	57.7755789473684	0.01169591	-0.7897515	-90.24579	136.5
id1719	id1719_993_2030	23	350	68.5653085714286	0.03714286	-0.7935182	-90.24522	140.5
id1719	id1719_993_2030	23	328	68.5653109756097	0.006097561	-0.7979502	-90.24538	144
id1719	id1719_993_2030	23	314	52.0764840764331	0.02229299	-0.8017758	-90.24526	150.5
id1719	id1719_993_2030	23	354	60.4641355932203	0.005649718	-0.8042078	-90.2434	154.5
id1719	id1719_993_2030	23	300	26.7671	0.35	-0.8081638	-90.2434	157
id1719	id1719_993_2031	23	222	8.55109459459459	0.07207207	-0.8096891	-90.2427	155.5
id1719	id1719_993_2031	23	218	18.0080146788991	0.1834862	-0.8093783	-90.24243	159.5
id1719	id1719_993_2031	23	310	47.6199870967742	0.003225806	-0.8096165	-90.24215	159
id1719	id1719_993_2031	23	340	51.0528529411765	0.02647059	-0.8115034	-90.24404	160.5
id1719	id1719_993_2031	23	389	49.046853470437	0	-0.8145629	-90.24431	164
id1719	id1719_993_2031	0	420	34.3461142857143	0.01666667	-0.8172925	-90.24263	167
id1719	id1719_993_2031	0	344	35.8181162790698	0.1046512	-0.8180819	-90.24017	171
id1719	id1719_993_2031	0	392	80.9473928571429	0.03061224	-0.8174314	-90.23828	171.5
id1719	id1719_1004_2032	10	68	60.2611764705882	0.08823529	-0.7650843	-90.28091	22
id1719	id1719_1004_2032	10	212	107.465122641509	0	-0.7955196	-90.30073	53
id1719	id1719_1004_2032	10	277	89.4294801444043	0	-0.799661	-90.30414	109.5
id1719	id1719_1004_2032	11	317	91.9036845425867	0.009463722	-0.8044269	-90.30893	115
id1719	id1719_1004_2032	11	331	65.3960483383686	0.03021148	-0.8080943	-90.31299	118.5
id1719	id1719_1004_2032	11	341	49.7217008797654	0.02346041	-0.8109157	-90.31574	120
id1719	id1719_1004_2032	11	409	41.201075794621	0.04156479	-0.8115721	-90.3187	116
id1719	id1719_1004_2032	11	340	48.9694588235294	0.03823529	-0.809959	-90.32123	113
id1719	id1719_1004_2032	11	225	30.51976	0.1555556	-0.8088125	-90.32373	109.5
id1719	id1719_1004_2032	11	228	13.7271026315789	0.1798246	-0.8075829	-90.32394	105.5
id1719	id1719_1004_2032	11	181	39.4312044198895	0.281768	-0.8072698	-90.3245	107
id1719	id1719_1004_2032	11	151	39.4312052980133	0.1788079	-0.8081479	-90.32579	107.5
id1719	id1719_1004_2032	11	206	21.6821854368932	0.1893204	-0.8086756	-90.3267	107.5
id1719	id1719_1004_2032	12	227	41.036986784141	0.1762115	-0.8087591	-90.32767	107
id1719	id1719_1004_2032	12	155	41.0369806451613	0.1032258	-0.8100332	-90.329	106
id1719	id1719_1004_2032	12	176	41.0369659090909	0.1875	-0.8109124	-90.32992	107.5
id1719	id1719_1004_2032	12	166	41.0369638554217	0.1204819	-0.8119189	-90.33097	107.5
id1719	id1719_1004_2032	12	228	21.6700921052632	0.1052632	-0.812866	-90.33196	110
id1719	id1719_1004_2032	12	194	21.2486536082474	0.005154639	-0.8130052	-90.33289	111.5
id1719	id1719_1004_2032	12	147	50.7516734693878	0	-0.8130978	-90.33368	108
id1719	id1719_1004_2032	12	110	53.0093454545455	0	-0.8116159	-90.3337	82
id1719	id1719_1004_2032	12	242	81.4562727272727	0	-0.8105738	-90.33356	107.5
id1719	id1719_1004_2032	12	280	51.1197642857143	0.1107143	-0.8102781	-90.33015	110
id1719	id1719_1004_2032	12	173	30.0809132947977	0	-0.8122229	-90.32833	112
id1719	id1719_1004_2032	12	222	30.0809189189189	0.1171171	-0.8128641	-90.32746	114.5
id1719	id1719_1004_2032	12	237	16.8851316455696	0.1603376	-0.8135515	-90.3265	115.5
id1719	id1719_1004_2032	12	182	16.8851307692308	0.01098901	-0.8139603	-90.32575	116.5
id1719	id1719_1004_2032	13	210	22.5618828571429	0	-0.8140267	-90.32538	115.5
id1719	id1719_1004_2032	13	164	22.5618841463415	0.07926829	-0.8131571	-90.32576	113
id1719	id1719_1004_2032	13	244	19.1314401639344	0.1762295	-0.8125719	-90.32586	114.5
id1719	id1719_1004_2032	13	159	32.3179132075472	0.0754717	-0.8124871	-90.32485	113.5
id1719	id1719_1004_2032	13	208	6.66025096153846	0.25	-0.812997	-90.32401	115
id1719	id1719_1004_2032	13	171	6.66024912280702	0.1345029	-0.8128878	-90.32428	112.5
id1719	id1719_1004_2032	13	190	16.1468431578947	0.2842105	-0.8128015	-90.3245	115.5
id1719	id1719_1004_2033	13	183	3.14843639344262	0.2021858	-0.8127903	-90.32391	115
id1719	id1719_1004_2033	13	253	19.9784537549407	0.1660079	-0.8126692	-90.32394	115
id1719	id1719_1004_2033	13	171	19.9784561403509	0	-0.8121863	-90.32297	116
id1719	id1719_1004_2033	13	197	40.8868324873096	0	-0.8119928	-90.32249	115
id1719	id1719_1004_2033	13	211	40.8868151658768	0	-0.8131243	-90.32357	114.5
id1719	id1719_1004_2033	13	221	73.7193393665158	0	-0.814252	-90.32456	118
id1719	id1719_1004_2033	14	221	64.6037647058824	0	-0.8129583	-90.32161	116.5
id1719	id1719_1004_2033	14	235	35.1026808510638	0.03829787	-0.8103264	-90.32177	112.5
id1719	id1719_1004_2033	14	187	19.6529807486631	0.07486631	-0.8109314	-90.32302	114.5
id1719	id1719_1004_2033	14	174	20.2586	0.08045977	-0.8115917	-90.32307	114.5
id1719	id1719_1004_2033	14	242	15.4646355371901	0.1859504	-0.8114017	-90.32241	116
id1719	id1719_1004_2033	14	196	15.6505316326531	0.1938776	-0.8122087	-90.32246	117.5
id1719	id1719_1004_2033	14	185	35.7322378378378	0	-0.8126716	-90.3225	117
id1719	id1719_1004_2033	14	208	41.0665673076923	0	-0.8113609	-90.32264	114
id1719	id1719_1004_2033	14	213	27.7323718309859	0	-0.8106049	-90.32369	113
id1719	id1719_1004_2033	14	262	27.7323664122137	0.01526718	-0.8116559	-90.32416	116
id1719	id1719_1004_2033	14	206	27.7323699029126	0.1990291	-0.8128663	-90.3247	117
id1719	id1719_1004_2033	14	216	27.7323666666667	0.1805556	-0.8139438	-90.32518	118
id1719	id1719_1004_2033	14	178	17.7451921348315	0.08426966	-0.8149954	-90.32552	114.5
id1719	id1719_1004_2033	15	227	20.1588105726872	0.03964758	-0.8153246	-90.32509	115.5
id1719	id1719_1004_2033	15	251	11.3241250996016	0.3585657	-0.8149236	-90.32457	118.5
id1719	id1719_1004_2033	15	162	39.3715925925926	0	-0.8158329	-90.32579	117
id1719	id1719_1004_2033	15	185	11.4744972972973	0.005405405	-0.8169033	-90.3268	116
id1719	id1719_1004_2033	15	209	9.2762956937799	0.05263158	-0.81722	-90.32684	119
id1719	id1719_1004_2033	15	182	5.49176043956044	0.1978022	-0.8168959	-90.3266	118
id1719	id1719_1004_2033	15	225	5.49176	0.3022222	-0.8167112	-90.32647	120
id1719	id1719_1004_2033	15	154	5.49176103896104	0.01298701	-0.8164156	-90.32628	117.5
id1719	id1719_1004_2033	15	230	11.9671852173913	0.03913043	-0.8163864	-90.32618	116.5
id1719	id1719_1004_2033	15	195	11.9671846153846	0.2	-0.8169487	-90.32608	120
id1719	id1719_1004_2033	15	236	23.2654423728814	0.1864407	-0.8172727	-90.32604	118.5
id1719	id1719_1004_2033	16	138	9.03594347826087	0	-0.8160487	-90.32637	114
id1719	id1719_1004_2033	16	186	9.03594516129032	0.08602151	-0.8162668	-90.32624	116.5
id1719	id1719_1004_2033	16	166	11.8066301204819	0.1144578	-0.8164337	-90.32617	117.5
id1719	id1719_1004_2033	16	183	27.9228459016393	0.1912568	-0.8160639	-90.32642	116.5
id1719	id1719_1004_2033	16	196	25.7627785714286	0.2346939	-0.8149992	-90.3266	117
id1719	id1719_1004_2033	16	119	10.7444571428571	0	-0.8150043	-90.3274	89
id1719	id1719_1004_2033	16	164	9.18238902439025	0.1707317	-0.8151774	-90.32723	117
id1719	id1719_1004_2033	16	139	2.60626273381295	0	-0.8151131	-90.32703	110.5
id1719	id1719_1004_2033	16	230	2.6062627826087	0.2043478	-0.815145	-90.32709	118
id1719	id1719_1004_2033	16	171	26.291950877193	0	-0.8151365	-90.32718	111
id1719	id1719_1004_2033	16	199	40.4057788944724	0.05025126	-0.814203	-90.32687	112
id1719	id1719_1004_2033	16	192	42.1394375	0.03125	-0.8126342	-90.32631	111
id1719	id1719_1004_2033	16	189	34.7317142857143	0	-0.811878	-90.325	114
id1719	id1719_1004_2033	16	207	50.8702898550725	0	-0.8132725	-90.32508	116
id1719	id1719_1004_2033	17	220	50.8702636363636	0	-0.8154949	-90.32612	118.5
id1719	id1719_1004_2033	17	279	16.380247311828	0.003584229	-0.8176221	-90.32706	121
id1719	id1719_1004_2033	17	235	16.3802476595745	0.06808511	-0.818007	-90.32634	121
id1719	id1719_1004_2033	17	222	28.2022162162162	0.2072072	-0.8182876	-90.32599	121
id1719	id1719_1004_2033	17	211	12.3428018957346	0.3080569	-0.8181802	-90.32729	120.5
id1719	id1719_1004_2033	17	199	6.79238291457286	0.201005	-0.8178814	-90.3271	120.5
id1719	id1719_1004_2033	17	202	17.512003960396	0.07920792	-0.8180353	-90.32729	117
id1719	id1719_1004_2033	17	218	17.512004587156	0.07798165	-0.8178131	-90.32796	117.5
id1719	id1719_1004_2033	17	230	6.95786608695652	0.05652174	-0.8175801	-90.32862	116
id1719	id1719_1004_2033	17	201	6.95786567164179	0.1641791	-0.8173606	-90.32884	117.5
id1719	id1719_1004_2033	17	180	9.27232	0.06666667	-0.8172727	-90.32902	118
id1719	id1719_1004_2033	17	157	31.4095108280255	0.08280255	-0.8175987	-90.3291	117
id1719	id1719_1004_2033	18	235	31.6685106382979	0.0893617	-0.8166043	-90.3291	116
id1719	id1719_1004_2033	18	180	21.5127566666667	0.08888889	-0.8154445	-90.32928	114
id1719	id1719_1004_2033	18	150	20.065848	0	-0.815618	-90.33	100.5
id1719	id1719_1004_2033	18	199	20.065848241206	0	-0.8157364	-90.33068	117.5
id1719	id1719_1004_2033	18	209	20.0658459330144	0	-0.8158842	-90.33153	117.5
id1719	id1719_1004_2033	18	228	41.0549473684211	0.1885965	-0.8154985	-90.33225	113.5
id1719	id1719_1004_2033	18	176	18.2875022727273	0.1818182	-0.8138751	-90.33246	111
id1719	id1719_1004_2033	18	175	14.3701405714286	0.06857143	-0.8133491	-90.33278	109.5
id1719	id1719_1004_2033	18	196	18.6673653061225	0.1530612	-0.8131038	-90.33321	110.5
id1719	id1719_1004_2033	18	196	7.01644591836735	0.1377551	-0.813389	-90.33383	110
id1719	id1719_1004_2033	18	203	14.9233832512315	0.2463054	-0.8132983	-90.3341	110
id1719	id1719_1004_2033	18	216	7.54328611111111	0.1342593	-0.8131504	-90.33462	110
id1719	id1719_1004_2033	18	208	8.02712307692308	0.1394231	-0.813323	-90.33475	110
id1719	id1719_1004_2033	19	155	24.675495483871	0.08387097	-0.8128849	-90.33507	107.5
id1719	id1719_1004_2033	19	204	24.6754970588235	0.1519608	-0.8122742	-90.33557	108
id1719	id1719_1004_2033	19	182	14.9866549450549	0.03296703	-0.8115021	-90.3362	105
id1719	id1719_1004_2033	19	176	48.6504545454545	0.005681818	-0.8120103	-90.33639	99
id1719	id1719_1004_2033	19	197	48.6504670050761	0	-0.8134371	-90.33496	110.5
id1719	id1719_1004_2033	19	207	48.6504347826087	0	-0.8149617	-90.33344	113
id1719	id1719_1004_2033	19	211	45.6685876777251	0	-0.8162211	-90.33163	114.5
id1719	id1719_1004_2033	19	209	49.3181626794258	0	-0.8165	-90.32941	116
id1719	id1719_1004_2033	19	223	54.8747085201794	0	-0.81613	-90.32725	117.5
id1719	id1719_1004_2033	19	218	54.8747339449541	0	-0.8145248	-90.32529	117.5
id1719	id1719_1004_2033	19	213	62.6440563380282	0	-0.8127812	-90.32439	114.5
id1719	id1719_1004_2033	19	240	72.54545	0	-0.8113971	-90.32664	111.5
id1719	id1719_1004_2033	19	227	72.5454449339207	0	-0.8129155	-90.32999	111.5
id1719	id1719_1004_2033	20	224	72.5454107142857	0.004464286	-0.8143354	-90.33313	112
id1719	id1719_1004_2033	20	216	77.7461944444444	0	-0.8156026	-90.33615	112.5
id1719	id1719_1004_2033	20	244	40.3508606557377	0.01229508	-0.8165709	-90.33898	113.5
id1719	id1719_1004_2033	20	223	44.9280269058296	0	-0.8181904	-90.33997	113
id1719	id1719_1004_2033	20	218	63.6721926605505	0	-0.8174097	-90.34178	113.5
id1719	id1719_1004_2033	20	217	56.3231889400922	0	-0.81922	-90.34369	114
id1719	id1719_1004_2033	20	179	15.0482379888268	0.1564246	-0.821269	-90.34292	114.5
id1719	id1719_1004_2033	20	167	21.7345365269461	0.06586826	-0.8210312	-90.34258	113.5
id1719	id1719_1004_2033	20	183	17.601	0.1748634	-0.8206175	-90.34309	114
id1719	id1719_1004_2033	20	150	8.113128	0.1533333	-0.82119	-90.34292	114
id1719	id1719_1004_2033	20	215	8.11313023255814	0.2325581	-0.8210563	-90.34314	115.5
id1719	id1719_1004_2033	20	215	14.4896902325581	0.172093	-0.8207514	-90.34322	115
id1719	id1719_1004_2033	21	180	11.62169	0.1888889	-0.8204459	-90.34289	115.5
id1719	id1719_1004_2033	21	177	9.92298983050847	0.1186441	-0.8205697	-90.34308	112
id1719	id1719_1004_2033	21	201	9.92299104477612	0.1641791	-0.8204793	-90.34272	116
id1719	id1719_1004_2033	21	220	52.2313363636364	0.1409091	-0.8208073	-90.34211	117.5
id1719	id1719_1004_2033	21	218	22.5278119266055	0.08256881	-0.8226286	-90.34079	118.5
id1719	id1719_1004_2033	21	160	31.8634125	0.00625	-0.8234142	-90.3401	113.5
id1719	id1719_1004_2033	21	236	31.863406779661	0.04237288	-0.8245976	-90.34025	120
id1719	id1719_1004_2033	21	242	23.1156669421488	0.02066116	-0.8257866	-90.34072	118
id1719	id1719_1004_2033	21	243	23.1156666666667	0.0781893	-0.8257412	-90.34181	119
id1719	id1719_1004_2033	21	167	23.4180826347305	0	-0.8255661	-90.34267	117.5
id1719	id1719_1004_2033	21	180	66.3365	0.005555556	-0.8243545	-90.34253	117.5
id1719	id1719_1004_2033	21	193	31.1527150259067	0	-0.8229319	-90.34325	115.5
id1719	id1719_1004_2033	21	190	52.251	0	-0.8240044	-90.34268	117.5
id1719	id1719_1004_2033	22	194	52.251	0	-0.824492	-90.34073	118
id1719	id1719_1004_2033	22	197	35.6060406091371	0.005076142	-0.8251116	-90.33885	120.5
id1719	id1719_1004_2033	22	199	42.6597286432161	0	-0.8262438	-90.33797	122.5
id1719	id1719_1004_2033	22	204	41.7737352941176	0	-0.8276864	-90.33851	122
id1719	id1719_1004_2033	22	218	41.7737614678899	0	-0.8268042	-90.34013	119
id1719	id1719_1004_2033	22	201	41.7737611940299	0	-0.8259102	-90.34177	118
id1719	id1719_1004_2033	22	230	41.7737739130435	0.08695652	-0.825049	-90.34335	115
id1719	id1719_1004_2033	22	164	41.7737926829268	0.195122	-0.8241997	-90.34491	116
id1719	id1719_1004_2033	22	197	10.7326324873096	0.2284264	-0.823512	-90.34618	116.5
id1719	id1719_1004_2034	22	162	48.7054814814815	0	-0.8235432	-90.346	100.5
id1719	id1719_1004_2034	22	193	50.7130259067358	0	-0.8219852	-90.34539	114.5
id1719	id1719_1004_2034	22	206	49.9583300970874	0	-0.8206199	-90.34394	115
id1719	id1719_1004_2034	22	155	53.7409161290323	0.01290323	-0.8208387	-90.34249	98.5
id1719	id1719_1004_2034	23	222	107.832486486486	0.004504505	-0.816359	-90.34996	104.5
id1719	id1719_1004_2034	23	221	79.2062714932127	0	-0.814769	-90.35545	102
id1719	id1719_1004_2034	23	234	64.3030512820513	0	-0.8150486	-90.35908	100
id1719	id1719_1004_2034	0	63	137.730571428571	0.01587302	-0.7786752	-90.40294	10
id1719	id1719_1004_2034	0	87	137.730551724138	0	-0.77609	-90.40413	8.5
id1719	id1719_1004_2044	10	21	71.5769428571429	0.0952381	-0.7691698	-90.40959	3
id1719	id1719_1004_2044	10	98	104.332040816327	0	-0.7759399	-90.40203	8.5
id1719	id1719_1004_2044	10	86	84.8557674418605	0	-0.7826241	-90.39749	14.5
id1719	id1719_1004_2044	10	72	84.85575	0	-0.7852941	-90.39503	7.5
id1719	id1719_1004_2044	10	85	84.8557411764706	0	-0.7865637	-90.39386	15
id1719	id1719_1004_2044	10	108	80.4666666666667	0	-0.7893006	-90.39101	18.5
id1719	id1719_1004_2044	10	103	80.5233203883495	0	-0.7924363	-90.38795	18
id1719	id1719_1004_2044	10	171	80.5233333333333	0	-0.794083	-90.38644	37
id1719	id1719_1004_2044	10	157	80.5233248407643	0	-0.7964685	-90.38426	37
id1719	id1719_1004_2044	11	250	81.239856	0.008	-0.8021707	-90.37972	70
id1719	id1719_1004_2044	11	314	76.9622101910828	0.00955414	-0.8069485	-90.37425	83
id1719	id1719_1004_2044	11	308	76.9621753246753	0.05194805	-0.8100897	-90.37075	87.5
id1719	id1719_1004_2044	11	361	90.9808254847645	0.002770083	-0.813213	-90.36726	99
id1719	id1719_1004_2044	11	213	35.0454366197183	0.1220657	-0.8163627	-90.36288	100
id1719	id1719_1004_2044	11	201	35.0454328358209	0.1890547	-0.815862	-90.36133	100.5
id1719	id1719_1004_2044	11	155	17.4589741935484	0.1354839	-0.8154166	-90.35992	97
id1719	id1719_1004_2044	11	231	17.458974025974	0.1774892	-0.8158048	-90.3603	100.5
id1719	id1719_1004_2044	12	170	27.9445376470588	0.08823529	-0.8163071	-90.36078	100.5
id1719	id1719_1004_2044	12	180	10.6240066666667	0.08888889	-0.8157658	-90.36013	98
id1719	id1719_1004_2044	12	208	10.6240096153846	0.1875	-0.8154762	-90.36037	98.5
id1719	id1719_1004_2044	12	258	25.054023255814	0.1434109	-0.8153146	-90.36073	100
id1719	id1719_1004_2044	12	220	13.1851745454545	0.1409091	-0.8158585	-90.36146	99.5
id1719	id1719_1004_2044	12	237	13.1851746835443	0.1898734	-0.8153094	-90.36129	99
id1719	id1719_1004_2044	12	239	31.3342594142259	0	-0.8147019	-90.3611	101.5
id1719	id1719_1004_2044	12	269	31.4892713754647	0	-0.8156323	-90.36007	104
id1719	id1719_1004_2044	12	244	31.4892786885246	0.06967213	-0.8166752	-90.35891	104
id1719	id1719_1004_2044	12	232	20.0682827586207	0	-0.8176259	-90.35805	103
id1719	id1719_1004_2044	12	249	20.0682819277108	0	-0.8184318	-90.35836	102.5
id1719	id1719_1004_2044	12	161	20.0682819875776	0.1055901	-0.8193075	-90.35871	103
id1719	id1719_1004_2044	12	167	13.5148167664671	0.1137725	-0.8198335	-90.35883	106
id1719	id1719_1004_2044	13	223	22.4002385650224	0.2914798	-0.820145	-90.35855	106.5
id1719	id1719_1004_2044	13	197	21.0492974619289	0.1573604	-0.8211359	-90.35879	107
id1719	id1719_1004_2044	13	178	49.1054494382022	0	-0.8213461	-90.35782	107.5
id1719	id1719_1004_2044	13	166	8.79977710843374	0.006024096	-0.8208908	-90.35627	108
id1719	id1719_1004_2044	13	138	14.3880652173913	0.1594203	-0.8208017	-90.356	105.5
id1719	id1719_1004_2044	13	216	15.0691555555556	0.287037	-0.8210433	-90.35635	108
id1719	id1719_1004_2044	13	199	23.8941859296482	0.03015075	-0.8215592	-90.35712	107.5
id1719	id1719_1004_2044	13	176	32.3089875	0	-0.8219709	-90.3575	83
id1719	id1719_1004_2044	13	157	32.3089872611465	0.0955414	-0.8222413	-90.35635	110
id1719	id1719_1004_2044	13	197	32.3089949238579	0.2233503	-0.8224629	-90.35541	111
id1719	id1719_1004_2044	13	175	16.2765291428571	0.06857143	-0.8228007	-90.35456	107.5
id1719	id1719_1004_2044	13	200	16.276527	0.07	-0.8231161	-90.35505	108
id1719	id1719_1004_2044	13	185	43.1551783783784	0.1243243	-0.8235507	-90.35526	113
id1719	id1719_1004_2044	13	205	33.4439414634146	0.2	-0.8243953	-90.35381	113.5
id1719	id1719_1004_2044	14	171	12.4969543859649	0	-0.8243025	-90.35211	98.5
id1719	id1719_1004_2044	14	216	42.6789166666667	0	-0.824497	-90.35248	116
id1719	id1719_1004_2044	14	220	8.73716727272727	0	-0.8242007	-90.35061	114
id1719	id1719_1004_2044	14	223	8.73716771300449	0	-0.8242224	-90.351	111.5
id1719	id1719_1004_2044	14	248	8.7371685483871	0.0766129	-0.8242437	-90.35139	115
id1719	id1719_1004_2044	14	159	8.73716603773585	0.05031447	-0.824268	-90.35182	107.5
id1719	id1719_1004_2044	14	166	8.73716746987952	0.06024096	-0.8242845	-90.35212	108.5
id1719	id1719_1004_2044	14	192	20.8468375	0.1614583	-0.824277	-90.35239	114
id1719	id1719_1004_2044	14	196	44.7804183673469	0	-0.8238744	-90.35208	115
id1719	id1719_1004_2044	14	328	38.5338841463415	0.1067073	-0.8253853	-90.35228	117
id1719	id1719_1004_2044	14	189	38.533873015873	0	-0.8262144	-90.35495	116
id1719	id1719_1004_2044	14	260	55.9257230769231	0.1653846	-0.8262359	-90.3558	114
id1719	id1719_1004_2044	15	190	19.4661252631579	0	-0.8239437	-90.3532	113.5
id1719	id1719_1004_2044	15	219	19.4661260273973	0	-0.8248993	-90.35317	116
id1719	id1719_1004_2044	15	227	19.4661251101322	0	-0.8260035	-90.35314	114
id1719	id1719_1004_2044	15	211	19.466127014218	0	-0.8269328	-90.35312	117.5
id1719	id1719_1004_2044	15	270	37.6942888888889	0.1962963	-0.8276825	-90.35291	119.5
id1719	id1719_1004_2044	15	164	17.8900902439024	0.02439024	-0.8281635	-90.35127	117.5
id1719	id1719_1004_2044	15	225	8.934424	0.1777778	-0.8276	-90.35117	118.5
id1719	id1719_1004_2044	15	175	8.68561714285714	0.07428571	-0.8276191	-90.35075	117
id1719	id1719_1004_2044	15	235	8.68561787234043	0.03404255	-0.8277209	-90.35047	115.5
id1719	id1719_1004_2044	15	246	8.68561707317073	0.1056911	-0.827856	-90.3501	119.5
id1719	id1719_1004_2044	15	197	49.3297461928934	0.04568528	-0.8279987	-90.3497	119.5
id1719	id1719_1004_2044	16	239	47.9978661087866	0.05439331	-0.8286865	-90.34795	120.5
id1719	id1719_1004_2044	16	216	47.9978611111111	0.01851852	-0.8305705	-90.34683	123
id1719	id1719_1004_2044	16	221	15.7429411764706	0.1402715	-0.832279	-90.3458	123.5
id1719	id1719_1004_2044	16	162	32.9588259259259	0.0308642	-0.8316098	-90.34578	121.5
id1719	id1719_1004_2044	16	178	9.24196179775281	0.07865169	-0.831699	-90.3447	122.5
id1719	id1719_1004_2044	16	246	9.24196341463415	0.2398374	-0.8314583	-90.34446	124
id1719	id1719_1004_2044	16	190	47.5513894736842	0	-0.82944	-90.34486	120.5
id1719	id1719_1004_2044	16	195	28.9683538461538	0	-0.8291261	-90.34607	104.5
id1719	id1719_1004_2044	16	218	28.9683577981651	0	-0.8299702	-90.34519	123.5
id1719	id1719_1004_2044	16	215	28.9683348837209	0	-0.8309047	-90.34423	124
id1719	id1719_1004_2044	16	209	62.2757511961723	0	-0.8317602	-90.34324	123.5
id1719	id1719_1004_2044	16	199	79.0126130653266	0	-0.8293294	-90.34153	104.5
id1719	id1719_1004_2044	17	211	83.4760379146919	0	-0.8264288	-90.34343	118.5
id1719	id1719_1004_2044	17	239	72.5349037656904	0	-0.8254281	-90.34785	118
id1719	id1719_1004_2044	17	237	72.5349113924051	0	-0.8246056	-90.35151	116
id1719	id1719_1004_2044	17	237	74.9080253164557	0.004219409	-0.823348	-90.35453	111.5
id1719	id1719_1004_2044	17	234	71.0958974358974	0	-0.8201172	-90.35597	107.5
id1719	id1719_1004_2044	17	251	33.8543187250996	0.1035857	-0.8172083	-90.35653	105.5
id1719	id1719_1004_2044	17	213	33.8543098591549	0.004694836	-0.8155273	-90.35615	104.5
id1719	id1719_1004_2044	17	222	61.5405675675676	0	-0.814697	-90.35636	103
id1719	id1719_1004_2044	17	226	36.4058761061947	0.004424779	-0.8161501	-90.35811	106
id1719	id1719_1004_2044	17	263	36.4058783269962	0.003802281	-0.8176965	-90.35753	107
id1719	id1719_1004_2044	17	180	18.0033633333333	0.1833333	-0.8189933	-90.35698	106.5
id1719	id1719_1004_2044	18	163	18.0033644171779	0.08588957	-0.8183342	-90.35689	102
id1719	id1719_1004_2044	18	265	18.0033622641509	0.2188679	-0.8177658	-90.35681	105
id1719	id1719_1004_2044	18	166	17.8985963855422	0.05421687	-0.8167601	-90.35653	105
id1719	id1719_1004_2044	18	173	20.2585768786127	0.1965318	-0.8162758	-90.35628	105
id1719	id1719_1004_2044	18	178	25.2010213483146	0.2078652	-0.8159688	-90.35689	103.5
id1719	id1719_1004_2044	18	185	17.8707113513513	0.1351351	-0.8150876	-90.3568	102.5
id1719	id1719_1004_2044	18	175	8.03827885714286	0.1142857	-0.8144161	-90.3568	101
id1719	id1719_1004_2044	18	215	8.94884093023256	0.2093023	-0.8146934	-90.35675	103.5
id1719	id1719_1004_2044	18	178	9.57895280898876	0.1460674	-0.8149858	-90.3566	104
id1719	id1719_1004_2044	18	155	9.5789535483871	0.2451613	-0.8149349	-90.35624	102
id1719	id1719_1004_2044	18	219	17.6826739726027	0.1278539	-0.814782	-90.3559	103
id1719	id1719_1004_2044	18	169	10.2780852071006	0.2366864	-0.8142374	-90.35554	103
id1719	id1719_1004_2044	18	196	10.2780857142857	0.1989796	-0.8139606	-90.35574	103
id1719	id1719_1004_2044	18	201	23.4191313432836	0.1094527	-0.813605	-90.356	100.5
id1719	id1719_1004_2045	19	141	14.0172425531915	0.07801418	-0.8127889	-90.35578	97
id1719	id1719_1004_2045	19	164	14.0172402439024	0.2865854	-0.8127376	-90.35617	101
id1719	id1719_1004_2045	19	166	14.017243373494	0.2289157	-0.8126716	-90.35666	100.5
id1719	id1719_1004_2045	19	195	12.3736861538462	0.1692308	-0.8126008	-90.35719	100.5
id1719	id1719_1004_2045	19	166	12.7696048192771	0.2650602	-0.812876	-90.35672	102
id1719	id1719_1004_2045	19	188	12.7696053191489	0.1808511	-0.8131274	-90.35628	101.5
id1719	id1719_1004_2045	19	190	12.7696042105263	0.1210526	-0.8133997	-90.3558	99
id1719	id1719_1004_2045	19	141	12.7696042553191	0.0212766	-0.813653	-90.35536	98
id1719	id1719_1004_2045	19	164	23.9529768292683	0.2621951	-0.8137477	-90.355	102
id1719	id1719_1004_2045	19	157	23.952978343949	0.08917197	-0.8133595	-90.35427	99.5
id1719	id1719_1004_2045	19	173	9.10576300578035	0.1676301	-0.8130013	-90.3536	104
id1719	id1719_1004_2045	19	250	9.1057632	0.156	-0.8133461	-90.3535	103.5
id1719	id1719_1004_2045	19	164	26.3736658536585	0.06707317	-0.8133369	-90.35323	100
id1719	id1719_1004_2045	19	178	18.6684943820225	0.2022472	-0.8126625	-90.35287	103
id1719	id1719_1004_2045	20	166	8.21210240963855	0.126506	-0.8132701	-90.3526	103.5
id1719	id1719_1004_2045	20	202	3.94052376237624	0.1683168	-0.813533	-90.35259	103
id1719	id1719_1004_2045	20	149	3.94052255033557	0.06711409	-0.8136925	-90.35254	102
id1719	id1719_1004_2045	20	130	3.33345784615385	0.07692308	-0.8137953	-90.35251	101
id1719	id1719_1004_2045	20	227	3.33345726872247	0.3524229	-0.8137549	-90.35259	104.5
id1719	id1719_1004_2045	20	143	23.3131552447552	0	-0.8145175	-90.35314	81.5
id1719	id1719_1004_2045	20	178	72.914595505618	0	-0.8151723	-90.35443	103.5
id1719	id1719_1004_2045	20	188	36.2820957446809	0.08510638	-0.8157008	-90.35761	101.5
id1719	id1719_1004_2045	20	193	11.5225056994819	0.1502591	-0.8158218	-90.35889	103
id1719	id1719_1004_2045	20	194	6.31792886597938	0.1649485	-0.8161732	-90.35883	102.5
id1719	id1719_1004_2045	20	203	8.76327192118227	0.02463054	-0.8159983	-90.359	99.5
id1719	id1719_1004_2045	20	216	3.14843611111111	0.1805556	-0.8158923	-90.35871	103
id1719	id1719_1004_2045	20	152	10.2941960526316	0.1381579	-0.8157982	-90.35878	101
id1719	id1719_1004_2045	21	183	10.2941967213115	0.1256831	-0.8157669	-90.35847	102.5
id1719	id1719_1004_2045	21	180	10.2941966666667	0.05	-0.8157301	-90.3581	102.5
id1719	id1719_1004_2045	21	193	22.7597720207254	0.09326425	-0.8157916	-90.35789	99
id1719	id1719_1004_2045	21	204	33.47	0.1666667	-0.816095	-90.35839	101.5
id1719	id1719_1004_2045	21	186	19.6767677419355	0.1129032	-0.8147879	-90.35838	101
id1719	id1719_1004_2045	21	173	11.5214774566474	0.1560694	-0.8147142	-90.35906	100.5
id1719	id1719_1004_2045	21	194	8.05365463917526	0.242268	-0.8148247	-90.35944	100.5
id1719	id1719_1004_2045	21	178	6.57920561797753	0.1685393	-0.8150317	-90.35972	100.5
id1719	id1719_1004_2045	21	143	6.57920559440559	0.1608392	-0.815259	-90.35983	100
id1719	id1719_1004_2045	21	169	5.57234556213018	0.1360947	-0.8154198	-90.35994	101
id1719	id1719_1004_2045	21	147	13.877612244898	0.07482993	-0.8155165	-90.36013	99
id1719	id1719_1004_2045	21	157	13.8776140127389	0.07643312	-0.8157216	-90.36049	98.5
id1719	id1719_1004_2045	21	150	10.364648	0.1133333	-0.8159196	-90.36085	99
id1719	id1719_1004_2045	21	77	10.3646493506493	0.1168831	-0.8160452	-90.36116	61.5
id1719	id1719_1004_2045	22	65	119.019046153846	0.06153846	-0.7771872	-90.40974	23
id1719	id1719_1004_2045	22	44	125.734881818182	0	-0.7732484	-90.41158	7.5
id1719	id1719_1004_2089	11	9	57.03522	0	-0.7688204	-90.40934	3
id1719	id1719_1004_2089	11	131	92.8552213740458	0.007633588	-0.7746647	-90.39752	6.5
id1719	id1719_1004_2089	11	84	92.8552142857143	0.02380952	-0.7767675	-90.39633	8
id1719	id1719_1004_2089	11	63	92.8551904761905	0	-0.7778794	-90.39569	11
id1719	id1719_1004_2089	11	171	95.5531929824561	0	-0.7792492	-90.39471	38
id1719	id1719_1004_2089	11	243	63.3643209876543	0.004115226	-0.7830707	-90.38637	52.5
id1719	id1719_1004_2089	11	229	89.5931266375546	0.02620087	-0.7860281	-90.38286	57.5
id1719	id1719_1004_2089	12	260	89.2721538461538	0.007692308	-0.7920604	-90.37834	66
id1719	id1719_1004_2089	12	280	89.2721142857143	0.003571429	-0.7955803	-90.37566	69
id1719	id1719_1004_2089	12	269	93.8967657992565	0.01858736	-0.8079872	-90.36843	84.5
id1719	id1719_1004_2089	12	321	89.9553271028037	0.003115265	-0.8114333	-90.36517	99
id1719	id1719_1004_2089	12	329	41.4652705167173	0.0881459	-0.8151033	-90.36146	101
id1719	id1719_1004_2089	12	230	11.1936313043478	0.1826087	-0.8153	-90.3589	101
id1719	id1719_1004_2090	12	169	34.2590662721893	0.1538462	-0.815358	-90.35882	100
id1719	id1719_1004_2090	12	202	39.0611287128713	0	-0.8152525	-90.36	100
id1719	id1719_1004_2090	13	148	58.6302162162162	0.3986486	-0.8166214	-90.35997	100
id1719	id1719_1004_2090	13	237	22.4475392405063	0.1518987	-0.8173967	-90.36237	102
id1719	id1719_1004_2090	13	181	12.8825602209945	0.0441989	-0.8173094	-90.36149	96.5
id1719	id1719_1004_2090	13	218	12.8825614678899	0.03669725	-0.8173549	-90.36195	97.5
id1719	id1719_1004_2090	13	152	60.9633552631579	0.07236842	-0.8173347	-90.36269	95
id1719	id1719_1004_2090	13	189	5.4302253968254	0.1798942	-0.8170268	-90.3642	98
id1719	id1719_1004_2090	13	175	40.2871885714286	0.1142857	-0.8171276	-90.364	98
id1719	id1719_1004_2090	13	242	40.2871983471074	0.03305785	-0.8166708	-90.3627	97
id1719	id1719_1004_2090	13	223	40.287201793722	0	-0.816057	-90.36097	100
id1719	id1719_1004_2090	13	269	40.2872118959108	0	-0.8154695	-90.35931	101.5
id1719	id1719_1004_2090	13	230	23.1101739130435	0.2086957	-0.8150264	-90.35756	104
id1719	id1719_1004_2090	13	263	25.7730798479087	0.1254753	-0.8156631	-90.35674	103.5
id1719	id1719_1004_2090	14	206	25.9125902912621	0.1407767	-0.8150097	-90.35562	102.5
id1719	id1719_1004_2091	14	162	16.2270518518519	0.1481481	-0.8154438	-90.35483	103.5
id1719	id1719_1004_2091	14	175	43.99896	0.1771429	-0.8149875	-90.35506	104
id1719	id1719_1004_2091	14	146	7.4616904109589	0.2123288	-0.8145087	-90.35358	101.5
id1719	id1719_1004_2091	14	213	7.46168732394366	0.1877934	-0.8145967	-90.35336	105
id1719	id1719_1004_2091	14	190	21.0733926315789	0.1473684	-0.8148552	-90.3532	103
id1719	id1719_1004_2091	14	256	22.63166953125	0.203125	-0.815515	-90.35369	104.5
id1719	id1719_1004_2091	14	205	45.8975707317073	0.03414634	-0.8154277	-90.35469	103
id1719	id1719_1004_2091	14	190	22.4366336842105	0.2105263	-0.8137621	-90.35398	101
id1719	id1719_1004_2091	14	185	29.8257956756757	0.1405405	-0.813317	-90.35353	101
id1719	id1719_1004_2091	14	178	29.8257943820225	0.1685393	-0.814466	-90.35317	105.5
id1719	id1719_1004_2091	14	176	29.3991988636364	0.1931818	-0.8150559	-90.35278	101
id1719	id1719_1004_2091	14	186	60.4694516129032	0.02150538	-0.8147128	-90.35277	100.5
id1719	id1719_1004_2091	14	180	45.8881	0.05	-0.8163283	-90.35423	105.5
id1719	id1719_1004_2091	15	187	42.774064171123	0.1176471	-0.817577	-90.35555	106
id1719	id1719_1004_2091	15	232	27.7339655172414	0.1163793	-0.8182687	-90.35674	104.5
id1719	id1719_1004_2091	15	244	27.1756721311475	0.05737705	-0.8174133	-90.35769	102
id1719	id1719_1004_2091	15	181	14.9440740331492	0.1657459	-0.8183806	-90.35704	105.5
id1719	id1719_1004_2091	15	199	14.9440733668342	0.0201005	-0.818137	-90.35758	105.5
id1719	id1719_1004_2091	15	265	31.1006716981132	0.2188679	-0.8179	-90.3581	104
id1719	id1719_1004_2091	15	177	4.97796271186441	0	-0.8162727	-90.35765	104
id1719	id1719_1004_2091	15	209	40.8318660287081	0	-0.8155003	-90.35726	102.5
id1719	id1719_1004_2091	15	223	44.6392197309417	0	-0.8147987	-90.35684	104
id1719	id1719_1004_2091	15	194	44.6391958762887	0.03608247	-0.8162637	-90.35846	104
id1719	id1719_1004_2091	15	217	25.6611539170507	0.1889401	-0.8173856	-90.35941	105
id1719	id1719_1004_2091	16	226	23.0761884955752	0.1238938	-0.8179655	-90.35882	104
id1719	id1719_1004_2091	16	213	26.9287295774648	0	-0.816938	-90.35828	104.5
id1719	id1719_1004_2091	16	255	26.9287294117647	0.003921569	-0.8156067	-90.35818	103.5
id1719	id1719_1004_2091	16	213	8.90467042253521	0.2394366	-0.8144	-90.35807	101
id1719	id1719_1004_2091	16	176	2.83016011363636	0.0625	-0.8144174	-90.3577	98.5
id1719	id1719_1004_2091	16	165	2.83016	0.09090909	-0.8145216	-90.3577	101.5
id1719	id1719_1004_2091	16	169	3.16160094674556	0.1360947	-0.8146061	-90.35768	101
id1719	id1719_1004_2091	16	253	3.16160158102767	0.201581	-0.8146406	-90.35758	102
id1719	id1719_1004_2091	16	192	9.178778125	0.203125	-0.8146993	-90.3574	103
id1719	id1719_1004_2091	16	213	9.29782535211268	0.2065728	-0.8145699	-90.35698	102
id1719	id1719_1004_2091	16	206	17.1739427184466	0.1747573	-0.814198	-90.35646	102
id1719	id1719_1004_2091	16	188	15.2381744680851	0.143617	-0.8140759	-90.35569	104
id1719	id1719_1004_2091	17	145	15.2381751724138	0.1241379	-0.8144514	-90.35516	104.5
id1719	id1719_1004_2091	17	194	8.00045567010309	0.185567	-0.8146392	-90.35484	103.5
id1719	id1719_1004_2091	17	164	13.3366682926829	0.01829268	-0.8145171	-90.3548	99.5
id1719	id1719_1004_2091	17	245	32.1703836734694	0.155102	-0.8150963	-90.35418	106
id1719	id1719_1004_2091	17	172	20.3204406976744	0.1104651	-0.8160736	-90.35317	104
id1719	id1719_1004_2091	17	218	8.32815137614679	0.2431193	-0.815591	-90.3531	105.5
id1719	id1719_1004_2091	17	190	38.9299894736842	0.07368421	-0.8156286	-90.35284	102.5
id1719	id1719_1004_2091	17	165	32.5221454545455	0.1333333	-0.8142933	-90.35188	103.5
id1719	id1719_1004_2091	17	209	11.5225062200957	0.05263158	-0.8138883	-90.3505	101
id1719	id1719_1004_2091	17	192	21.5178375	0.15625	-0.8133933	-90.35075	103
id1719	id1719_1004_2091	17	167	7.20971137724551	0.1796407	-0.8129431	-90.35121	103.5
id1719	id1719_1004_2091	17	164	19.0856890243902	0.04878049	-0.8126983	-90.35104	98
id1719	id1719_1004_2091	18	229	35.0113100436681	0.1659389	-0.812	-90.3513	104.5
id1719	id1719_1004_2091	18	171	6.03462807017544	0.1695906	-0.8131006	-90.35083	104
id1719	id1719_1004_2091	18	197	17.3298822335025	0.1928934	-0.8129631	-90.35098	104.5
id1719	id1719_1004_2091	18	187	22.5709668449198	0.2192513	-0.8129833	-90.35143	103
id1719	id1719_1004_2091	18	220	15.6120818181818	0.1909091	-0.812324	-90.35118	104
id1719	id1719_1004_2091	18	159	17.7702716981132	0.1949686	-0.8127581	-90.35104	102
id1719	id1719_1004_2091	18	176	6.45856363636364	0.0625	-0.8126743	-90.35142	99
id1719	id1719_1004_2091	18	178	6.45856516853933	0.1348315	-0.8125765	-90.35113	102.5
id1719	id1719_1004_2091	18	169	35.7322366863905	0.1893491	-0.81273	-90.3509	105.5
id1719	id1719_1004_2091	18	8	43.2770925	0.75	-0.8136579	-90.35096	7.5
id1719	id1719_1004_2091	19	164	76.0645243902439	0	-0.813802	-90.35683	101.5
id1719	id1719_1004_2091	19	183	48.2395409836066	0	-0.8163623	-90.35799	104
id1719	id1719_1004_2091	19	199	37.0908844221106	0	-0.8178773	-90.35697	106.5
id1719	id1719_1004_2091	19	195	54.0272307692308	0.005128205	-0.8165116	-90.35637	104
id1719	id1719_1004_2091	19	199	39.4693266331658	0.07035176	-0.8143598	-90.3567	102.5
id1719	id1719_1004_2091	19	186	52.2077096774194	0	-0.8125883	-90.36375	93
id1719	id1719_1004_2091	19	191	60.7745968586387	0.005235602	-0.8155136	-90.36333	99
id1719	id1719_1004_2091	19	208	60.7746057692308	0	-0.8177688	-90.36184	104.5
id1719	id1719_1004_2091	19	218	46.1580825688073	0.01376147	-0.8198812	-90.3602	107.5
id1719	id1719_1004_2091	20	207	45.4290144927536	0	-0.8213129	-90.35849	109.5
id1719	id1719_1004_2091	20	213	54.8809295774648	0	-0.8232578	-90.35724	112.5
id1719	id1719_1004_2091	21	59	121.018677966102	0	-0.7785003	-90.40666	15
id1719	id1719_1004_2091	21	30	140.9391	0	-0.7757709	-90.40707	5.5
id1719	id1719_1004_2116	5	74	86.615027027027	0.01351351	-0.7745676	-90.39619	7
id1719	id1719_1004_2116	5	72	101.106083333333	0.01388889	-0.7776942	-90.39325	12
id1719	id1719_1004_2116	5	148	101.106081081081	0	-0.7786928	-90.39195	37
id1719	id1719_1004_2116	5	129	107.027162790698	0	-0.780422	-90.3893	24.5
id1719	id1719_1004_2116	5	125	107.027136	0	-0.7813147	-90.38647	20.5
id1719	id1719_1004_2116	5	128	107.497546875	0	-0.7821558	-90.38388	32
id1719	id1719_1004_2116	5	149	107.497530201342	0	-0.7832019	-90.38104	34
id1719	id1719_1004_2116	5	182	107.497516483516	0	-0.7844149	-90.37775	39
id1719	id1719_1004_2116	6	174	106.118172413793	0	-0.7865732	-90.37147	50
id1719	id1719_1004_2116	6	183	103.023245901639	0	-0.7899725	-90.36359	39.5
id1719	id1719_1004_2116	6	204	103.699529411765	0	-0.7921412	-90.35832	56.5
id1719	id1719_1004_2116	6	188	95.1200425531915	0	-0.7959612	-90.34885	41
id1719	id1719_1004_2116	6	185	95.1200108108108	0	-0.7978612	-90.34395	44
id1719	id1719_1004_2116	6	148	95.1199459459459	0	-0.8002504	-90.33779	29
id1719	id1719_1004_2116	6	181	94.9644198895028	0	-0.799863	-90.32617	57.5
id1719	id1719_1004_2116	7	9	94.9644666666667	0.1111111	-0.7987906	-90.31799	8.5
id1719	id1719_1004_2116	7	112	98.7354107142857	0.008928571	-0.7985528	-90.31687	31.5
id1719	id1719_1004_2116	7	58	207.346137931034	0	-0.7705493	-90.29143	19
id1719	id1719_1023_2117	10	61	34.5494557377049	0.03278689	-0.7639102	-90.27837	21.5
id1719	id1719_1023_2117	10	132	34.5494545454545	0	-0.7644062	-90.27834	28
id1719	id1719_1023_2117	10	164	113.729817073171	0	-0.7653339	-90.2783	36
id1719	id1719_1023_2117	11	91	113.729802197802	0	-0.7690638	-90.27865	28
id1719	id1719_1023_2117	11	126	113.72980952381	0.01587302	-0.771183	-90.27885	48.5
id1719	id1719_1023_2117	11	155	113.729806451613	0.01935484	-0.7742009	-90.27913	27
id1719	id1719_1023_2117	11	143	130.98041958042	0.02797203	-0.7781573	-90.27987	67.5
id1719	id1719_1023_2117	11	303	81.5405940594059	0.00990099	-0.7873605	-90.28433	107
id1719	id1719_1023_2117	11	383	81.5405639686684	0.01305483	-0.7912348	-90.28673	113
id1719	id1719_1023_2117	11	377	35.889023872679	0.03713528	-0.7953888	-90.28957	115.5
id1719	id1719_1023_2117	11	371	65.8407008086253	0.02156334	-0.7954794	-90.29215	112.5
id1719	id1719_1023_2117	11	319	78.7155799373041	0.01253918	-0.7972029	-90.29629	112
id1719	id1719_1023_2117	11	314	78.7155477707006	0.01910828	-0.7992963	-90.30034	112
id1719	id1719_1023_2117	12	211	78.7155071090047	0.1184834	-0.8013301	-90.30428	112.5
id1719	id1719_1023_2117	12	296	78.7154797297297	0.02364865	-0.8029799	-90.30747	113.5
id1719	id1719_1023_2117	12	241	92.3425394190871	0.1286307	-0.8050349	-90.31127	114
id1719	id1719_1023_2117	12	305	50.0993114754098	0.3016393	-0.8073706	-90.31446	115.5
id1719	id1719_1023_2117	12	312	76.6366538461538	0.1794872	-0.8104316	-90.31807	117
id1719	id1719_1023_2117	12	260	88.1946	0.01923077	-0.8131749	-90.32298	117.5
id1719	id1719_1023_2117	12	230	33.2679391304348	0.1434783	-0.8150648	-90.327	117.5
id1719	id1719_1023_2117	12	303	52.7627920792079	0.1914191	-0.8163977	-90.32737	118
id1719	id1719_1023_2117	12	255	99.2886823529412	0.007843137	-0.8175063	-90.33168	117
id1719	id1719_1023_2117	12	289	99.2886643598616	0	-0.8186552	-90.33642	116.5
id1719	id1719_1023_2117	13	289	99.2886228373702	0	-0.8199056	-90.34157	115.5
id1719	id1719_1023_2117	13	285	100.844421052632	0	-0.8209665	-90.34687	113
id1719	id1719_1023_2117	13	279	74.3309677419355	0.1146953	-0.8189688	-90.353	106
id1719	id1719_1023_2117	13	293	51.4859385665529	0.07167235	-0.8177084	-90.35705	104
id1719	id1719_1023_2117	13	227	41.5921321585903	0.02202643	-0.816556	-90.35934	102
id1719	id1719_1023_2117	13	234	31.2491025641026	0.1196581	-0.8181938	-90.35984	103
id1719	id1719_1023_2117	13	272	52.2717794117647	0.1360294	-0.817566	-90.36078	102
id1719	id1719_1023_2117	13	281	28.1009679715302	0	-0.8152398	-90.35969	99.5
id1719	id1719_1023_2117	13	230	86.1571826086957	0.03913043	-0.8159337	-90.36105	101.5
id1719	id1719_1023_2117	13	302	29.5295562913907	0.1125828	-0.8188517	-90.36229	102
id1719	id1719_1023_2117	14	277	38.4021877256318	0.06137184	-0.8189909	-90.36386	100.5
id1719	id1719_1023_2117	14	289	65.2805190311419	0	-0.8211333	-90.36473	101.5
id1719	id1719_1023_2117	14	293	88.4059453924915	0.003412969	-0.8325394	-90.38805	110
id1719	id1719_1023_2117	14	319	88.4058996865204	0.006269592	-0.8344222	-90.39263	116
id1719	id1719_1023_2117	14	350	64.9345885714286	0.008571429	-0.8363404	-90.39747	122.5
id1719	id1719_1023_2117	14	365	64.9345643835616	0.005479452	-0.8369505	-90.40154	126.5
id1719	id1719_1023_2117	15	340	72.8432470588235	0.01764706	-0.837828	-90.40568	128.5
id1719	id1719_1023_2117	15	348	72.8432068965517	0.00862069	-0.8403409	-90.40932	128.5
id1719	id1719_1023_2117	15	326	85.9711288343558	0.01226994	-0.8431205	-90.41347	129
id1719	id1719_1023_2117	15	354	80.5608983050847	0.01412429	-0.8458958	-90.41788	128.5
id1719	id1719_1023_2117	15	322	80.5608633540373	0	-0.8495473	-90.42212	128
id1719	id1719_1023_2117	15	300	80.56082	0	-0.8528211	-90.42592	128.5
id1719	id1719_1023_2117	15	357	75.3270084033613	0.00280112	-0.855542	-90.42917	130
id1719	id1719_1023_2117	15	323	75.3269535603715	0.003095975	-0.8586068	-90.43382	129
id1719	id1719_1023_2117	15	357	75.3269243697479	0.008403361	-0.861225	-90.4378	127
id1719	id1719_1023_2117	16	344	75.3268779069767	0.00872093	-0.8640541	-90.44209	125.5
id1719	id1719_1023_2117	16	317	84.9171482649842	0.01892744	-0.867044	-90.44642	122.5
id1719	id1719_1023_2117	16	326	87.470263803681	0.009202454	-0.8703323	-90.45082	123.5
id1719	id1719_1023_2117	16	333	94.0613333333333	0.01801802	-0.8732677	-90.45566	125
id1719	id1719_1023_2117	16	298	94.0612751677852	0.006711409	-0.8775068	-90.46062	126.5
id1719	id1719_1023_2117	16	335	53.3775940298507	0.08955224	-0.8808249	-90.46433	125.5
id1719	id1719_1023_2117	16	272	15.5487926470588	0.08455882	-0.8833875	-90.46634	126.5
id1719	id1719_1023_2117	16	293	15.5487931740614	0.06825939	-0.8831458	-90.46711	126
id1719	id1719_1023_2117	17	272	45.7904779411765	0.2058824	-0.8829	-90.4679	126
id1719	id1719_1023_2117	17	232	51.5524137931035	0	-0.8857888	-90.46696	126
id1719	id1719_1023_2117	17	228	51.5523947368421	0	-0.8873483	-90.46892	125.5
id1719	id1719_1023_2117	17	305	51.552393442623	0.1081967	-0.8887634	-90.47069	125.5
id1719	id1719_1023_2117	17	319	51.5523761755486	0	-0.8905828	-90.47297	125
id1719	id1719_1023_2117	17	267	47.6743370786517	0.02621723	-0.8919626	-90.47466	125.5
id1719	id1719_1023_2117	17	253	28.7206482213439	0	-0.8906	-90.4731	125
id1719	id1719_1023_2117	17	333	49.0945585585586	0.06006006	-0.8894077	-90.4737	125.5
id1719	id1719_1023_2117	17	241	42.7274937759336	0	-0.8894066	-90.47682	125.5
id1719	id1719_1023_2117	17	329	43.5398662613982	0.1914894	-0.8879969	-90.47745	126
id1719	id1719_1023_2117	18	316	35.0587784810127	0	-0.8900751	-90.47941	126
id1719	id1719_1023_2117	18	239	31.4979163179916	0.1380753	-0.8915222	-90.47923	125
id1719	id1719_1023_2117	18	245	35.2825714285714	0	-0.8902654	-90.47951	125.5
id1719	id1719_1023_2117	18	227	67.5065022026432	0	-0.8906031	-90.47815	124.5
id1719	id1719_1023_2117	18	250	67.506504	0.004	-0.893461	-90.47842	124.5
id1719	id1719_1023_2117	18	257	58.1036964980545	0.03891051	-0.8965011	-90.47869	124.5
id1719	id1719_1023_2117	18	282	47.0603617021277	0	-0.8969595	-90.47657	124.5
id1719	id1719_1023_2117	18	251	47.0603426294821	0	-0.8982284	-90.47868	125
id1719	id1719_1023_2117	18	321	67.4190280373832	0.02803738	-0.8991115	-90.48079	124
id1719	id1719_1023_2117	18	232	69.3241034482759	0	-0.898185	-90.48511	123
id1719	id1719_1023_2117	19	247	36.1498542510121	0	-0.8965917	-90.48751	123.5
id1719	id1719_1023_2117	19	277	36.1498483754513	0.1696751	-0.8949587	-90.48794	124
id1719	id1719_1023_2117	19	211	67.8375355450237	0.01895735	-0.8927234	-90.48887	123
id1719	id1719_1023_2117	19	246	67.8375609756098	0	-0.8906364	-90.49094	123.5
id1719	id1719_1023_2117	19	261	67.8375862068966	0	-0.8882173	-90.49333	124
id1719	id1719_1023_2117	19	213	67.8376056338028	0.1126761	-0.8856681	-90.49585	121.5
id1719	id1719_1023_2117	19	197	22.3981553299492	0.09137056	-0.883953	-90.49763	120.5
id1719	id1719_1023_2117	19	238	76.6324285714286	0	-0.8823034	-90.49926	121.5
id1719	id1719_1023_2117	19	296	49.3019391891892	0.09459459	-0.8792573	-90.50052	122
id1719	id1719_1023_2117	19	197	24.7513675126904	0.1167513	-0.8768453	-90.50005	121.5
id1719	id1719_1023_2117	19	215	13.5206204651163	0.1581395	-0.8760737	-90.49987	121.5
id1719	id1719_1023_2117	20	216	7.88029722222222	0.1759259	-0.8758866	-90.50026	121.5
id1719	id1719_1023_2117	20	239	12.3590560669456	0.1589958	-0.8757704	-90.49993	122
id1719	id1719_1023_2117	20	175	12.3590571428571	0.07428571	-0.875554	-90.49938	118.5
id1719	id1719_1023_2117	20	268	12.3590574626866	0.2276119	-0.8753966	-90.49899	122.5
id1719	id1719_1023_2117	20	171	42.571052631579	0.1461988	-0.8746978	-90.49828	121.5
id1719	id1719_1023_2117	20	221	29.6192036199095	0.1493213	-0.8737443	-90.49794	122
id1719	id1719_1023_2117	20	216	28.5205277777778	0.1851852	-0.8742957	-90.49872	122
id1719	id1719_1023_2117	20	176	33.7408602272727	0.005681818	-0.8735182	-90.49867	119.5
id1719	id1719_1023_2117	20	218	68.6527981651376	0	-0.8746025	-90.49811	122.5
id1719	id1719_1023_2117	20	232	35.4858362068966	0	-0.8771374	-90.49847	123
id1719	id1719_1023_2117	20	288	35.4858333333333	0.2083333	-0.8781291	-90.49969	122
id1719	id1719_1023_2117	20	209	76.7110909090909	0.004784689	-0.8792118	-90.50182	122
id1719	id1719_1023_2117	21	229	68.504384279476	0	-0.8765231	-90.5035	121.5
id1719	id1719_1023_2117	21	239	68.5043849372385	0	-0.8734154	-90.5035	118.5
id1719	id1719_1023_2117	21	236	66.460220338983	0	-0.870305	-90.50355	118
id1719	id1719_1023_2117	21	257	53.4895564202335	0.1789883	-0.8674108	-90.50389	116
id1719	id1719_1023_2117	21	241	46.4972365145228	0	-0.8643609	-90.50459	114.5
id1719	id1719_1023_2117	21	251	46.4972270916335	0	-0.8621705	-90.50449	114.5
id1719	id1719_1023_2117	21	270	43.8060666666667	0	-0.8600036	-90.50448	114
id1719	id1719_1023_2117	21	255	55.8688705882353	0	-0.8578251	-90.50491	112
id1719	id1719_1023_2117	21	273	56.7512527472527	0	-0.8554704	-90.50406	113.5
id1719	id1719_1023_2117	21	254	61.1159527559055	0	-0.8545168	-90.50135	115
id1719	id1719_1023_2117	21	285	56.2159157894737	0	-0.8548332	-90.49856	116.5
id1719	id1719_1023_2117	22	279	58.7047096774194	0	-0.855157	-90.49567	117.5
id1719	id1719_1023_2117	22	270	58.7047111111111	0.003703704	-0.8563747	-90.49292	118
id1719	id1719_1023_2117	22	276	58.7046956521739	0	-0.8575568	-90.49025	118.5
id1719	id1719_1023_2117	22	267	77.6281348314607	0	-0.8590672	-90.48762	120.5
id1719	id1719_1023_2117	22	269	55.4672788104089	0	-0.8616493	-90.48561	122
id1719	id1719_1023_2117	22	274	55.3940583941606	0	-0.8599022	-90.48359	122.5
id1719	id1719_1023_2117	22	263	55.3940532319392	0	-0.860647	-90.48093	124
id1719	id1719_1023_2117	22	265	55.3940377358491	0	-0.8613671	-90.47836	125
id1719	id1719_1023_2117	22	287	53.0157073170732	0	-0.8616557	-90.47601	125
id1719	id1719_1023_2117	22	286	57.5450559440559	0	-0.8588761	-90.47531	124
id1719	id1719_1023_2117	22	286	67.1924055944056	0	-0.8558516	-90.4755	123
id1719	id1719_1023_2117	23	291	67.478969072165	0	-0.852958	-90.47754	122
id1719	id1719_1023_2117	23	307	58.5955309446254	0.003257329	-0.8504932	-90.48011	121
id1719	id1719_1023_2117	23	342	41.3771228070175	0.005847953	-0.8480356	-90.48197	119
id1719	id1719_1023_2117	23	335	41.377128358209	0.02089552	-0.8455955	-90.48258	117.5
id1719	id1719_1023_2117	23	327	41.3771376146789	0.01223242	-0.8431735	-90.48318	116.5
id1719	id1719_1023_2117	23	316	69.0991329113924	0.01898734	-0.8405909	-90.48379	115.5
id1719	id1719_1023_2117	23	194	31.1647113402062	0.1701031	-0.8369905	-90.48441	115
id1719	id1719_1023_2117	23	303	31.1647128712871	0.01980198	-0.8358128	-90.4845	115
id1719	id1719_1023_2117	23	312	43.2035192307692	0.01282051	-0.833977	-90.48467	114
id1719	id1719_1023_2117	23	296	43.860527027027	0	-0.8315891	-90.48524	113.5
id1719	id1719_1023_2117	0	324	49.0668888888889	0.03703704	-0.8293579	-90.48619	113
id1719	id1719_1023_2117	0	300	45.155	0.02666667	-0.8264662	-90.4869	112.5
id1719	id1719_1023_2117	0	269	40.9311078066915	0.03345725	-0.824015	-90.48686	112.5
id1719	id1719_1023_2117	0	303	47.8208316831683	0.02310231	-0.8221453	-90.4861	113.5
id1719	id1719_1023_2117	0	300	57.97358	0.03333333	-0.8195779	-90.4851	115.5
id1719	id1719_1023_2117	0	312	66.1036538461538	0.01923077	-0.8160958	-90.48348	117.5
id1719	id1719_1023_2117	0	122	82.5917213114754	0.1967213	-0.8009892	-90.47895	49.5
id1719	id1719_1023_2117	0	167	19.5280275449102	0.3053892	-0.7992538	-90.47836	42
id1719	id1719_1023_2117	1	167	69.7969940119761	0.04191617	-0.7982833	-90.47823	31.5
id1719	id1719_1023_2117	1	157	55.7293375796178	0.1082803	-0.7961	-90.4784	34.5
id1719	id1719_1023_2117	1	171	89.0482105263158	0	-0.7942667	-90.4783	24.5
id1719	id1719_1023_2117	1	157	90.8773375796178	0	-0.7916819	-90.47713	27
id1719	id1719_1023_2117	1	141	90.8773191489362	0.0212766	-0.7892256	-90.47599	27
id1719	id1719_1023_2117	1	122	91.990131147541	0.02459016	-0.786511	-90.47462	30
id1719	id1719_1023_2117	1	94	91.9901489361702	0	-0.7824718	-90.47217	18.5
id1719	id1719_1023_2117	1	58	107.229	0	-0.7669264	-90.46286	12
id1719	id1719_1023_2117	1	107	110.59076635514	0	-0.7605504	-90.45905	29
id1719	id1719_1023_2117	1	124	95.6031774193548	0	-0.7571227	-90.45668	43.5
id1719	id1719_1023_2117	2	70	109.992771428571	0	-0.751252	-90.45326	13.5
id1719	id1719_1023_2117	2	42	97.401	0.02380952	-0.7494354	-90.45185	5.5
id1719	id1719_1023_2119	10	28	109.977985714286	0.03571429	-0.7497189	-90.45049	5
id1719	id1719_1023_2119	10	81	109.978	0.0617284	-0.7504096	-90.45064	12.5
id1719	id1719_1023_2119	11	11	119.819945454545	0.1818182	-0.7534007	-90.45145	5.5
id1719	id1719_1023_2119	11	118	119.819949152542	0.008474576	-0.7546648	-90.45185	27.5
id1719	id1719_1023_2119	11	147	119.819959183673	0	-0.7608996	-90.45386	36.5
id1719	id1719_1023_2119	11	120	102.05755	0.09166667	-0.7936775	-90.46606	37
id1719	id1719_1023_2119	12	38	105.0303	0.1052632	-0.8127929	-90.46911	13.5
id1719	id1719_1023_2119	12	293	105.030307167235	0.01023891	-0.815716	-90.46921	124
id1719	id1719_1023_2119	12	286	105.030293706294	0.01048951	-0.8222381	-90.46944	122.5
id1719	id1719_1023_2119	12	324	84.9886666666667	0.1049383	-0.8292047	-90.4694	122
id1719	id1719_1023_2119	12	316	102.974449367089	0.009493671	-0.8376178	-90.46979	122
id1719	id1719_1023_2119	12	325	96.2363446153846	0.009230769	-0.8454228	-90.47108	122
id1719	id1719_1023_2119	12	340	96.2363470588235	0.04117647	-0.8529854	-90.47091	124.5
id1719	id1719_1023_2119	12	381	94.3901417322835	0.01049869	-0.8592169	-90.47077	125.5
id1719	id1719_1023_2119	13	338	94.3901360946745	0.00295858	-0.8656292	-90.47055	126.5
id1719	id1719_1023_2119	13	336	94.3901428571429	0.005952381	-0.8715895	-90.47035	128
id1719	id1719_1023_2119	13	307	94.3901433224756	0.01302932	-0.877338	-90.47015	127.5
id1719	id1719_1023_2119	13	314	54.5488853503185	0.01273885	-0.8821374	-90.46972	127
id1719	id1719_1023_2119	13	295	66.0773084745763	0.04067797	-0.8841452	-90.46744	127.5
id1719	id1719_1023_2119	13	295	66.0772881355932	0.09152542	-0.8868715	-90.46976	126.5
id1719	id1719_1023_2119	13	354	34.3106440677966	0.1779661	-0.8895272	-90.47186	126
id1719	id1719_1023_2119	13	255	56.9695764705882	0	-0.8919494	-90.47161	125
id1719	id1719_1023_2119	14	291	56.9695463917526	0.05498282	-0.8941682	-90.47345	124.5
id1719	id1719_1023_2119	14	237	14.8218632911392	0.08860759	-0.8963305	-90.47528	124.5
id1719	id1719_1023_2119	14	239	31.7710292887029	0.1589958	-0.895586	-90.47515	125
id1719	id1719_1023_2119	14	230	34.832347826087	0.03478261	-0.8939182	-90.47513	124.5
id1719	id1719_1023_2119	14	229	60.4033624454148	0.008733624	-0.8932609	-90.47463	124
id1719	id1719_1023_2119	14	204	12.3625617647059	0.03431373	-0.895608	-90.47533	124
id1719	id1719_1023_2119	14	274	12.3625620437956	0.08394161	-0.8957441	-90.47578	124
id1719	id1719_1023_2119	14	258	10.8958627906977	0.05813953	-0.8958889	-90.47618	124
id1719	id1719_1023_2119	14	258	10.8958627906977	0.07751938	-0.8958411	-90.47565	124
id1719	id1719_1023_2119	14	208	16.8074048076923	0.1682692	-0.8959395	-90.47522	124
id1719	id1719_1023_2119	14	209	7.84404401913876	0.06698565	-0.8964218	-90.47525	124
id1719	id1719_1023_2119	14	251	16.5074151394422	0.1195219	-0.8962949	-90.47518	124
id1719	id1719_1023_2119	15	232	16.7322827586207	0.1594828	-0.8966757	-90.47555	124
id1719	id1719_1023_2119	15	218	13.2917064220183	0.1100917	-0.8962041	-90.47524	124
id1719	id1719_1023_2119	15	201	8.42000298507463	0.1840796	-0.8965297	-90.47505	123.5
id1719	id1719_1023_2119	15	329	10.4251732522796	0.09422492	-0.8962338	-90.47513	124
id1719	id1719_1023_2119	15	223	26.7592600896861	0.1704036	-0.8956765	-90.47467	124
id1719	id1719_1023_2119	15	284	26.7592605633803	0.1267606	-0.8944613	-90.47433	124.5
id1719	id1719_1023_2119	15	218	25.0817834862385	0.09174312	-0.893049	-90.47431	124.5
id1719	id1719_1023_2119	15	206	2.02374786407767	0.1116505	-0.8925	-90.47498	124.5
id1719	id1719_1023_2119	15	242	11.6446338842975	0.2066116	-0.8925	-90.4749	125
id1719	id1719_1023_2120	15	267	28.3314606741573	0.09363296	-0.8930187	-90.47434	125.5
id1719	id1719_1023_2120	15	318	23.6869433962264	0.0754717	-0.8942882	-90.47397	124
id1719	id1719_1023_2120	16	214	21.8012747663551	0.07009346	-0.8953583	-90.47491	124
id1719	id1719_1023_2120	16	202	5.09680396039604	0.1089109	-0.8960819	-90.47504	123.5
id1719	id1719_1023_2120	16	199	13.2004251256281	0.06532663	-0.8959186	-90.47522	123.5
id1719	id1719_1023_2120	16	260	12.4441523076923	0.08461538	-0.8955	-90.47539	123.5
id1719	id1719_1023_2120	16	220	9.54061363636364	0.1272727	-0.8955596	-90.47584	123.5
id1719	id1719_1023_2120	16	225	19.6152533333333	0.1022222	-0.8958576	-90.47543	124.5
id1719	id1719_1023_2120	16	259	10.7945212355212	0.1389961	-0.8961846	-90.47478	124
id1719	id1719_1023_2120	16	220	49.4965909090909	0	-0.8975537	-90.47521	124
id1719	id1719_1023_2120	16	220	70.6299545454545	0	-0.9005555	-90.47593	123
id1719	id1719_1023_2120	16	272	20.7411242647059	0.2022059	-0.9033292	-90.47716	124
id1719	id1719_1023_2120	17	212	44.9562735849057	0	-0.9035103	-90.47874	123
id1719	id1719_1023_2120	17	227	50.865436123348	0	-0.9025574	-90.48032	122
id1719	id1719_1023_2120	17	253	59.6224980237154	0	-0.9001433	-90.48028	123.5
id1719	id1719_1023_2120	17	239	66.2980167364017	0.0125523	-0.8976227	-90.47846	123.5
id1719	id1719_1023_2120	17	255	13.8891905882353	0.1294118	-0.8968806	-90.47586	124
id1719	id1719_1023_2120	17	218	65.5835504587156	0.004587156	-0.8955926	-90.47458	123.5
id1719	id1719_1023_2120	17	298	58.7878389261745	0.1409396	-0.8928547	-90.47316	125.5
id1719	id1719_1023_2120	17	219	19.262104109589	0.1232877	-0.8897979	-90.47226	125.5
id1719	id1719_1023_2120	17	219	64.9570410958904	0	-0.8880705	-90.47163	126.5
id1719	id1719_1023_2120	17	265	64.9570641509434	0.06415094	-0.8850077	-90.46993	125.5
id1719	id1719_1023_2120	18	230	5.23281130434783	0.03913043	-0.882554	-90.46865	126.5
id1719	id1719_1023_2120	18	310	12.9145064516129	0.1193548	-0.882452	-90.4688	126.5
id1719	id1719_1023_2120	18	246	12.9145048780488	0	-0.88327	-90.46872	126
id1719	id1719_1023_2120	18	300	12.914506	0.09333333	-0.8838898	-90.46866	127
id1719	id1719_1023_2120	18	253	NA	0.1225296	-0.8845	-90.4686	126.5
id1719	id1719_1023_2120	18	247	4.59745506072874	0.09311741	-0.884494	-90.4686	127
id1719	id1719_1023_2120	18	235	4.59745531914894	0.1319149	-0.884287	-90.46865	126.5
id1719	id1719_1023_2120	18	222	9.22652702702703	0.09009009	-0.8841241	-90.46868	127
id1719	id1719_1023_2120	18	237	6.36041772151899	0.1350211	-0.8843724	-90.46853	126.5
id1719	id1719_1023_2120	18	242	3.8058	0.1694215	-0.8841664	-90.4687	126.5
id1719	id1719_1023_2120	18	269	3.8058	0.08550186	-0.8839789	-90.4687	127.5
id1719	id1719_1023_2120	19	211	7.04038862559242	0.1232227	-0.883836	-90.46871	127
id1719	id1719_1023_2120	19	182	6.95042967032967	0.1483516	-0.8840939	-90.4688	127.5
id1719	id1719_1023_2120	19	223	6.95042959641256	0.1121076	-0.8838449	-90.46875	127
id1719	id1719_1023_2120	19	244	4.77114098360656	0.1598361	-0.8836163	-90.46867	127.5
id1719	id1719_1023_2120	19	209	4.43135885167464	0.1339713	-0.8836789	-90.46854	127
id1719	id1719_1023_2120	19	307	33.0889641693811	0.08143322	-0.8835343	-90.46861	127.5
id1719	id1719_1023_2120	19	199	21.9253175879397	0	-0.8824229	-90.467	125.5
id1719	id1719_1023_2120	19	279	21.925311827957	0.2544803	-0.8833206	-90.4669	126.5
id1719	id1719_1023_2120	19	192	15.377853125	0	-0.8843	-90.46938	127
id1719	id1719_1023_2120	19	271	19.2308900369004	0.08118081	-0.8843978	-90.46874	127
id1719	id1719_1023_2120	19	241	18.5427709543568	0.06639004	-0.8848199	-90.46789	127.5
id1719	id1719_1023_2120	20	193	26.3929274611399	0.07772021	-0.8838227	-90.46787	127.5
id1719	id1719_1023_2120	20	221	26.3929303167421	0.1719457	-0.8830822	-90.46852	127.5
id1719	id1719_1023_2120	20	225	NA	0.3022222	-0.8823	-90.4692	127
id1719	id1719_1023_2120	20	173	9.21028786127168	0.0982659	-0.8824244	-90.46923	126.5
id1719	id1719_1023_2120	20	230	6.84962608695652	0.2173913	-0.8827	-90.46926	128
id1719	id1719_1023_2120	20	197	6.84962436548223	0.1319797	-0.8827	-90.46892	127.5
id1719	id1719_1023_2120	20	229	7.18749956331878	0.1179039	-0.8827496	-90.46866	127
id1719	id1719_1023_2120	20	211	7.18749952606635	0.1658768	-0.8830059	-90.46846	127
id1719	id1719_1023_2120	20	204	10.6416764705882	0.04901961	-0.8831784	-90.46819	126.5
id1719	id1719_1023_2120	20	267	12.4689415730337	0.2397004	-0.8831264	-90.46777	127.5
id1719	id1719_1023_2120	20	197	3.34163756345178	0.06598985	-0.8834788	-90.46746	123.5
id1719	id1719_1023_2120	21	206	3.34163883495146	0.2087379	-0.8834356	-90.46759	127.5
id1719	id1719_1023_2120	21	260	5.99029384615385	0.2192308	-0.8833175	-90.4677	127.5
id1719	id1719_1023_2120	21	200	39.51849	0	-0.8828174	-90.46787	127
id1719	id1719_1023_2120	21	199	26.4240301507538	0	-0.8816854	-90.46875	127.5
id1719	id1719_1023_2120	21	209	30.610966507177	0.01435407	-0.8821064	-90.4681	127
id1719	id1719_1023_2120	21	216	30.6109722222222	0	-0.8835106	-90.46866	126.5
id1719	id1719_1023_2120	21	209	65.3910717703349	0	-0.884427	-90.4696	128
id1719	id1719_1023_2120	21	204	63.1194411764706	0	-0.8836285	-90.47241	128
id1719	id1719_1023_2120	21	211	66.0392701421801	0	-0.8824425	-90.47538	128
id1719	id1719_1023_2120	21	195	67.5731076923077	0.03076923	-0.8792341	-90.47749	127
id1719	id1719_1023_2120	21	206	81.2429126213592	0.01456311	-0.8744364	-90.4798	126
id1719	id1719_1023_2120	22	207	67.3691014492754	0	-0.8696714	-90.48134	125
id1719	id1719_1023_2120	22	206	79.7724466019417	0	-0.8661588	-90.48203	124
id1719	id1719_1023_2120	22	220	76.6146545454545	0	-0.8619862	-90.48269	121
id1719	id1719_1023_2120	22	211	74.8635071090047	0	-0.8576871	-90.4832	121
id1719	id1719_1023_2120	22	218	74.8635137614679	0	-0.852241	-90.48308	120
id1719	id1719_1023_2120	22	202	79.4376831683168	0	-0.8453036	-90.48266	118
id1719	id1719_1023_2120	22	203	76.373881773399	0	-0.8362887	-90.4821	116
id1719	id1719_1023_2120	23	204	77.6953823529412	0	-0.8219022	-90.47964	116.5
id1719	id1719_1023_2120	0	122	111.038114754098	0.008196721	-0.7550315	-90.45592	26.5
id1719	id1719_1023_2120	0	127	92.8045511811024	0.007874016	-0.7521253	-90.45444	15.5
id1719	id1719_1023_2120	0	63	92.8045619047619	0.01587302	-0.7504683	-90.45281	9
id1719	id1719_1023_2120	0	30	92.80456	0	-0.7497936	-90.45215	6
id1719	id1719_1023_2120	0	31	92.8045741935484	0	-0.7493768	-90.45174	5
id1719	id1719_1023_2137	10	11	1.08863672727273	0	-0.7510836	-90.4506	3
id1719	id1719_1023_2137	10	39	1.08863661538462	0.05128205	-0.7510855	-90.4506	5
id1719	id1719_1023_2137	10	68	108.159882352941	0.01470588	-0.7593295	-90.45083	11
id1719	id1719_1023_2137	10	16	109.092525	0	-0.7613866	-90.45086	3.5
id1719	id1719_1023_2137	10	146	109.092534246575	0	-0.762295	-90.45096	19.5
id1719	id1719_1023_2137	10	161	109.09252173913	0	-0.7659935	-90.4514	17
id1719	id1719_1023_2137	10	160	109.092525	0.00625	-0.7700975	-90.45188	22
id1719	id1719_1023_2137	10	59	109.092508474576	0	-0.7762292	-90.4526	7
id1719	id1719_1023_2137	10	23	109.09252173913	0	-0.7782893	-90.45285	5
id1719	id1719_1023_2137	11	72	85.1629166666667	0.05555556	-0.8126505	-90.45979	31
id1719	id1719_1023_2137	11	305	84.017468852459	0.006557377	-0.8143272	-90.46006	136.5
id1719	id1719_1023_2137	11	363	84.0174710743802	0.01928375	-0.8190848	-90.46082	131
id1719	id1719_1023_2137	11	321	69.0294018691589	0.03738318	-0.8245627	-90.46169	128
id1719	id1719_1023_2137	11	368	76.243777173913	0.002717391	-0.8286047	-90.46225	126.5
id1719	id1719_1023_2137	11	219	76.2437808219178	0.2146119	-0.8335817	-90.463	125.5
id1719	id1719_1023_2137	11	279	20.9431720430108	0.06451613	-0.8363676	-90.46355	125
id1719	id1719_1023_2137	12	236	20.9431703389831	0.1652542	-0.8372053	-90.46428	124
id1719	id1719_1023_2137	12	192	17.126096875	0.2604167	-0.8376333	-90.4648	124.5
id1719	id1719_1023_2137	12	253	23.1786023715415	0.229249	-0.836965	-90.46493	124
id1719	id1719_1023_2137	12	164	17.3298219512195	0	-0.8364312	-90.46576	122.5
id1719	id1719_1023_2137	12	272	16.2073014705882	0.1397059	-0.8367967	-90.4662	123.5
id1719	id1719_1023_2138	12	173	20.6313572254335	0.005780347	-0.8360801	-90.46557	123
id1719	id1719_1023_2138	12	199	20.6313587939699	0	-0.835482	-90.46523	123.5
id1719	id1719_1023_2138	12	266	75.6253308270677	0	-0.8342967	-90.46475	124
id1719	id1719_1023_2138	12	223	82.5838923766816	0.1793722	-0.8306878	-90.46382	126.5
id1719	id1719_1023_2138	12	193	19.0878497409326	0.1243523	-0.8284884	-90.46165	125.5
id1719	id1719_1023_2138	12	220	44.9303727272727	0.04090909	-0.8276879	-90.46167	127.5
id1719	id1719_1023_2138	12	206	13.2459145631068	0.1213592	-0.82655	-90.46042	125.5
id1719	id1719_1023_2138	13	208	31.9702211538462	0.1971154	-0.8262122	-90.45987	129
id1719	id1719_1023_2138	13	178	23.8941707865169	0.1685393	-0.8255136	-90.45883	129
id1719	id1719_1023_2138	13	169	20.660875739645	0	-0.8251197	-90.45808	128
id1719	id1719_1023_2138	13	256	20.660878125	0.1875	-0.824755	-90.45751	130.5
id1719	id1719_1023_2138	13	222	27.5386756756757	0.04054054	-0.8238837	-90.45674	131
id1719	id1719_1023_2138	13	202	59.8160495049505	0	-0.8235081	-90.45694	129.5
id1719	id1719_1023_2138	13	216	85.5259444444444	0	-0.82595	-90.45807	127.5
id1719	id1719_1023_2138	13	218	80.1363027522936	0	-0.829625	-90.45888	126
id1719	id1719_1023_2138	13	232	82.1914913793103	0	-0.8331529	-90.45893	125.5
id1719	id1719_1023_2138	13	219	73.5644383561644	0	-0.8367657	-90.45956	124.5
id1719	id1719_1023_2138	13	237	73.5644303797468	0	-0.8392257	-90.46154	124.5
id1719	id1719_1023_2138	13	228	72.0898684210526	0	-0.8418571	-90.46367	123.5
id1719	id1719_1023_2138	14	229	90.663903930131	0.004366812	-0.8444949	-90.4659	124
id1719	id1719_1023_2138	14	227	90.6639118942731	0	-0.8488069	-90.4663	123.5
id1719	id1719_1023_2138	14	223	98.7639551569507	0.01345291	-0.8532443	-90.4667	124
id1719	id1719_1023_2138	14	54	96.9432111111111	0	-0.8590497	-90.46642	8.5
id1719	id1719_1023_2138	14	227	96.9432158590308	0.004405286	-0.860559	-90.46644	125
id1719	id1719_1023_2138	14	218	101.252944954128	0	-0.8670078	-90.46637	126
id1719	id1719_1023_2138	14	54	100.325844444444	0	-0.8715137	-90.46625	9.5
id1719	id1719_1023_2138	14	225	100.32584	0.004444444	-0.8733399	-90.4664	126
id1719	id1719_1023_2138	14	9	98.6186666666667	0	-0.8781294	-90.4668	3
id1719	id1719_1023_2138	14	207	98.6186956521739	0	-0.8789082	-90.46672	125.5
id1719	id1719_1023_2138	14	298	16.3476342281879	0.03020134	-0.8822618	-90.46625	126
id1719	id1719_1023_2138	14	197	73.9786903553299	0	-0.8828641	-90.46574	126
id1719	id1719_1023_2138	14	232	48.5374396551724	0.2112069	-0.8846135	-90.46766	125.5
id1719	id1719_1023_2138	15	190	81.2089578947368	0.005263158	-0.8879845	-90.46894	125
id1719	id1719_1023_2138	15	315	33.0197333333333	0.01269841	-0.8900007	-90.47093	124.5
id1719	id1719_1023_2138	15	317	47.9811293375394	0.009463722	-0.8913851	-90.47162	125.5
id1719	id1719_1023_2138	15	225	55.16384	0	-0.8890232	-90.4724	125.5
id1719	id1719_1023_2138	15	230	67.4785304347826	0	-0.8896479	-90.47461	124.5
id1719	id1719_1023_2138	15	239	66.1941841004184	0	-0.8923274	-90.47513	124.5
id1719	id1719_1023_2138	15	219	63.1499726027397	0	-0.8943021	-90.47281	124
id1719	id1719_1023_2138	15	232	63.149974137931	0.004310345	-0.8956076	-90.47035	121.5
id1719	id1719_1023_2138	15	179	34.898748603352	0.09497207	-0.8967342	-90.46795	119
id1719	id1719_1023_2138	15	225	34.8987466666667	0	-0.8968787	-90.46645	115.5
id1719	id1719_1023_2138	15	228	85.8581842105263	0	-0.896191	-90.46546	118
id1719	id1719_1023_2138	16	216	84.50725	0	-0.8923964	-90.46693	122
id1719	id1719_1023_2138	16	229	79.4665676855895	0	-0.8893267	-90.46877	125.5
id1719	id1719_1023_2138	16	335	80.0924417910448	0.0238806	-0.8853688	-90.46928	126
id1719	id1719_1023_2138	16	237	36.0153670886076	0.1054852	-0.8805174	-90.46846	125.5
id1719	id1719_1023_2138	16	203	37.8476748768473	0.004926108	-0.880525	-90.46709	125
id1719	id1719_1023_2138	16	221	74.0993484162896	0	-0.879225	-90.46779	125
id1719	id1719_1023_2138	16	270	10.9088911111111	0.0962963	-0.8819406	-90.46708	126.5
id1719	id1719_1023_2138	16	193	21.0019523316062	0.1036269	-0.8824833	-90.46693	126
id1719	id1719_1023_2138	16	185	45.451654054054	0.2054054	-0.8827963	-90.46747	126.5
id1719	id1719_1023_2138	16	196	5.05194489795918	0	-0.8819513	-90.46623	125
id1719	id1719_1023_2138	16	204	5.05194411764706	0	-0.882077	-90.46606	125
id1719	id1719_1023_2138	17	237	68.1306329113924	0	-0.8821982	-90.4659	125
id1719	id1719_1023_2138	17	251	39.6073386454183	0.1474104	-0.8828097	-90.46818	126
id1719	id1719_1023_2138	17	211	75.1235545023697	0	-0.8804096	-90.46586	126
id1719	id1719_1023_2138	17	243	82.8735308641975	0	-0.8769203	-90.46421	126.5
id1719	id1719_1023_2138	17	246	83.0139756097561	0.004065041	-0.8727068	-90.46445	126
id1719	id1719_1023_2138	17	250	83.013984	0	-0.8681538	-90.46473	125.5
id1719	id1719_1023_2138	17	253	83.0139841897233	0	-0.8637868	-90.46499	125
id1719	id1719_1023_2138	17	256	90.4738359375	0	-0.8592511	-90.46552	124
id1719	id1719_1023_2138	17	262	83.944786259542	0.003816794	-0.8547794	-90.46675	123.5
id1719	id1719_1023_2138	17	254	83.9447952755906	0	-0.8503822	-90.46797	123.5
id1719	id1719_1023_2138	17	277	79.774678700361	0	-0.8461698	-90.46908	122.5
id1719	id1719_1023_2138	18	270	79.7746888888889	0	-0.8419445	-90.46851	123
id1719	id1719_1023_2138	18	267	79.7746966292135	0	-0.837885	-90.46796	123
id1719	id1719_1023_2138	18	289	46.4341038062284	0	-0.8344734	-90.46704	123.5
id1719	id1719_1023_2138	18	288	46.4341041666667	0	-0.8343273	-90.46453	125
id1719	id1719_1023_2138	18	277	46.4341083032491	0	-0.8341836	-90.46206	126.5
id1719	id1719_1023_2138	18	267	46.4341123595506	0	-0.8340412	-90.45961	130.5
id1719	id1719_1023_2138	18	270	46.4341111111111	0	-0.8339088	-90.45733	133.5
id1719	id1719_1023_2138	18	274	46.4341094890511	0.003649635	-0.833774	-90.45501	131.5
id1719	id1719_1023_2138	18	285	46.4341052631579	0.01052632	-0.8336328	-90.45258	130
id1719	id1719_1023_2138	18	277	82.4289097472924	0.007220217	-0.8338318	-90.45027	129
id1719	id1719_1023_2138	19	265	86.4614264150943	0.003773585	-0.8381848	-90.4499	127
id1719	id1719_1023_2138	19	281	86.4614306049822	0.01067616	-0.8426506	-90.44994	127
id1719	id1719_1023_2138	19	282	86.4614255319149	0.003546099	-0.8473494	-90.44998	127.5
id1719	id1719_1023_2138	19	274	86.4614233576642	0.00729927	-0.8520353	-90.45002	127
id1719	id1719_1023_2138	19	263	86.4614372623574	0	-0.8566824	-90.45006	126.5
id1719	id1719_1023_2138	19	255	82.6994117647059	0	-0.8613139	-90.45017	126
id1719	id1719_1023_2138	19	250	82.699392	0.016	-0.8648871	-90.45252	124.5
id1719	id1719_1023_2138	19	260	82.6993615384615	0.01153846	-0.8682429	-90.45471	123
id1719	id1719_1023_2138	19	241	82.6993443983402	0.008298755	-0.8718886	-90.4571	124.5
id1719	id1719_1023_2138	19	251	82.6993147410359	0.003984064	-0.8751718	-90.45925	127
id1719	id1719_1023_2138	20	246	84.9870975609756	0	-0.8785793	-90.46149	127
id1719	id1719_1023_2138	20	226	85.0479292035398	0.004424779	-0.8809719	-90.46472	126.5
id1719	id1719_1023_2138	20	288	69.3804583333333	0	-0.8830887	-90.46744	127.5
id1719	id1719_1023_2138	20	242	69.3804297520661	0	-0.8858311	-90.4697	127.5
id1719	id1719_1023_2138	20	312	77.8068653846154	0	-0.8882246	-90.47167	126.5
id1719	id1719_1023_2138	20	248	49.8068951612903	0	-0.891525	-90.47425	125.5
id1719	id1719_1023_2138	20	244	49.8068852459016	0.1311475	-0.8935698	-90.47519	125
id1719	id1719_1023_2138	20	193	49.8068704663212	0.1295337	-0.8960344	-90.47633	125
id1719	id1719_1023_2138	20	218	46.7639449541284	0.07798165	-0.8978473	-90.47729	125.5
id1719	id1719_1023_2138	20	260	46.7639307692308	0.003846154	-0.8990997	-90.47888	124.5
id1719	id1719_1023_2138	20	274	13.0007233576642	0.1240876	-0.9003058	-90.48048	124.5
id1719	id1719_1023_2138	20	277	13.0007220216606	0.1083032	-0.9003566	-90.48119	125
id1719	id1719_1023_2138	21	178	43.7437415730337	0.1348315	-0.9008609	-90.4819	123.5
id1719	id1719_1023_2138	21	246	43.7437317073171	0	-0.90241	-90.48223	123.5
id1719	id1719_1023_2138	21	318	28.2360377358491	0.1132075	-0.9042286	-90.48251	124.5
id1719	id1719_1023_2138	21	324	26.1793148148148	0.07098765	-0.9057152	-90.48152	124.5
id1719	id1719_1023_2138	21	235	26.1793021276596	0.1148936	-0.9071303	-90.48074	124
id1719	id1719_1023_2138	21	221	50.342036199095	0	-0.9083911	-90.4803	124
id1719	id1719_1023_2138	21	218	50.3420366972477	0.08256881	-0.9104432	-90.48103	121.5
id1719	id1719_1023_2138	21	255	50.3420235294118	0.01176471	-0.9125308	-90.48178	122
id1719	id1719_1023_2138	21	251	50.34203187251	0	-0.9148314	-90.4826	122
id1719	id1719_1023_2138	21	233	50.342034334764	0	-0.9171107	-90.48341	121.5
id1719	id1719_1023_2138	22	258	50.342023255814	0.2093023	-0.9191485	-90.48413	122.5
id1719	id1719_1023_2138	22	282	NA	0.1950355	-0.9213	-90.4849	122
id1719	id1719_1023_2138	22	225	29.6425333333333	0.05333333	-0.921461	-90.48462	121
id1719	id1719_1023_2138	22	194	5.25851443298969	0.128866	-0.922	-90.48373	119.5
id1719	id1719_1023_2138	22	190	13.2379294736842	0.1684211	-0.9219927	-90.48397	122
id1719	id1719_1023_2138	22	209	13.2379291866029	0.291866	-0.921945	-90.48445	121.5
id1719	id1719_1023_2138	22	225	8.16457866666667	0.2711111	-0.9218274	-90.4848	122
id1719	id1719_1023_2138	22	223	24.4695901345291	0.2690583	-0.9215253	-90.48463	122.5
id1719	id1719_1023_2138	22	176	29.0917227272727	0.1363636	-0.9210547	-90.48572	122.5
id1719	id1719_1023_2138	22	183	29.0917245901639	0.1202186	-0.9209067	-90.48678	119
id1719	id1719_1023_2138	22	216	29.0917222222222	0.125	-0.9207612	-90.48782	120
id1719	id1719_1023_2138	22	215	29.0917395348837	0.3488372	-0.920589	-90.48905	122
id1719	id1719_1023_2138	23	197	11.038538071066	0	-0.9204	-90.49025	121.5
id1719	id1719_1023_2138	23	222	41.9135945945946	0.004504505	-0.9206874	-90.48901	122.5
id1719	id1719_1023_2138	23	248	56.4658790322581	0	-0.921322	-90.48706	122.5
id1719	id1719_1023_2138	23	263	56.4658631178707	0	-0.9219341	-90.48432	121
id1719	id1719_1023_2138	23	238	49.4800336134454	0.008403361	-0.9225661	-90.48161	120
id1719	id1719_1023_2138	23	291	38.1729072164948	0.01030928	-0.9231604	-90.47959	119
id1719	id1719_1023_2138	23	265	45.5157509433962	0.00754717	-0.9227399	-90.47756	118
id1719	id1719_1023_2138	23	281	45.5157651245552	0	-0.9218466	-90.47552	117.5
id1719	id1719_1023_2138	23	269	45.5157769516729	0.003717472	-0.9209124	-90.47339	116.5
id1719	id1719_1023_2138	23	305	46.3598557377049	0.003278689	-0.91995	-90.47122	115
id1719	id1719_1023_2138	23	260	33.8503384615385	0.02692308	-0.9186449	-90.46911	113.5
id1719	id1719_1023_2138	0	281	44.1818861209964	0	-0.917619	-90.46782	112
id1719	id1719_1023_2138	0	239	37.630870292887	0.0125523	-0.9162297	-90.46599	110.5
id1719	id1719_1023_2138	0	279	41.7484516129032	0	-0.9148463	-90.46501	110
id1719	id1719_1023_2138	0	274	40.1439416058394	0.02189781	-0.9127968	-90.46432	111.5
id1719	id1719_1023_2138	0	269	47.9333085501859	0.0260223	-0.9107773	-90.4638	110.5
id1719	id1719_1023_2138	0	244	52.0382704918033	0.02868852	-0.9084425	-90.46312	110
id1719	id1719_1023_2138	0	232	47.7813103448276	0.01724138	-0.9060798	-90.46259	110
id1719	id1719_1023_2138	0	237	77.1104050632911	0	-0.9035283	-90.46217	111.5
id1719	id1719_1023_2138	1	112	47.4051267857143	0	-0.878485	-90.46955	24.5
id1719	id1719_1023_2138	1	91	47.4051296703297	0.1428571	-0.8772937	-90.46997	29.5
id1719	id1719_1023_2138	1	117	47.4051282051282	0.05128205	-0.8763969	-90.47028	34.5
id1719	id1719_1023_2138	1	113	34.901607079646	0.2212389	-0.8753904	-90.47061	32
id1719	id1719_1023_2138	1	143	34.9016097902098	0.02097902	-0.8745191	-90.47065	26
id1719	id1719_1023_2138	1	145	57.2717379310345	0.1793103	-0.8734721	-90.47056	46.5
id1719	id1719_1023_2138	1	134	22.3367328358209	0.2686567	-0.8721338	-90.46989	42
id1719	id1719_1023_2138	1	135	22.3367333333333	0.1185185	-0.8717746	-90.47037	44
id1719	id1719_1023_2138	1	195	22.3367353846154	0.1333333	-0.8714174	-90.47084	33.5
id1719	id1719_1023_2138	1	140	30.0951214285714	0.1357143	-0.8708534	-90.47155	45.5
id1719	id1719_1023_2138	1	143	30.0951272727273	0.1188811	-0.8702034	-90.4722	49.5
id1719	id1719_1023_2138	1	173	51.6630173410405	0.1907514	-0.8694083	-90.47262	22.5
id1719	id1719_1023_2138	1	136	52.3457647058824	0.02205882	-0.8677655	-90.4723	21.5
id1719	id1719_1023_2138	1	131	52.345786259542	0.1679389	-0.867285	-90.47363	27.5
id1719	id1719_1023_2138	1	131	32.8938824427481	0.1374046	-0.8668095	-90.47479	55.5
id1719	id1719_1023_2138	1	193	21.1063088082902	0.2331606	-0.8661913	-90.4754	49
id1719	id1719_1023_2138	2	162	39.775037037037	0.09259259	-0.8653421	-90.47578	46
id1719	id1719_1023_2138	2	58	39.7750344827586	0.06896552	-0.8642158	-90.47638	21.5
id1719	id1719_1023_2138	2	94	26.8928553191489	0.212766	-0.8637485	-90.47665	33.5
id1719	id1719_1023_2138	2	101	26.8928554455446	0.1188119	-0.8633515	-90.47699	42.5
id1719	id1719_1023_2138	2	143	46.7442797202797	0.1188811	-0.8627038	-90.47747	35
id1719	id1719_1023_2138	2	143	46.7443216783217	0.04195804	-0.8615431	-90.47815	31
id1719	id1719_1023_2138	2	138	33.0219347826087	0.1811594	-0.8604809	-90.4788	37
id1719	id1719_1023_2138	2	162	43.7764444444444	0.1419753	-0.8597882	-90.47941	29.5
id1719	id1719_1023_2138	2	115	43.7764382608696	0.04347826	-0.8584864	-90.48004	27.5
id1719	id1719_1023_2138	2	138	43.7764347826087	0	-0.8575556	-90.48049	19.5
id1719	id1719_1023_2138	2	119	43.776443697479	0.2268908	-0.8564776	-90.48102	54.5
id1719	id1719_1023_2138	2	147	51.0418775510204	0.1020408	-0.8553284	-90.48145	22.5
id1719	id1719_1023_2138	2	72	43.7430833333333	0.1527778	-0.8537853	-90.48166	26.5
id1719	id1719_1023_2138	2	181	43.7430828729282	0.1546961	-0.8531239	-90.4818	38.5
id1719	id1719_1023_2138	2	131	43.7430824427481	0.1221374	-0.8515376	-90.48211	25.5
id1719	id1719_1023_2138	2	150	27.153844	0.2066667	-0.8504132	-90.48231	37.5
id1719	id1719_1023_2138	2	146	27.1538424657534	0.1986301	-0.8495282	-90.48236	20.5
id1719	id1719_1023_2138	2	136	36.2148176470588	0.05882353	-0.8487162	-90.4824	22
id1719	id1719_1023_2138	2	43	37.9364790697674	0.1627907	-0.8494197	-90.48172	21
id1719	id1719_1023_2138	2	26	37.9364769230769	0.1923077	-0.8496058	-90.48155	9
id1719	id1719_1023_2138	2	117	37.9364769230769	0.1282051	-0.8498499	-90.48132	22
id1719	id1719_1023_2138	3	108	40.8886333333333	0.1851852	-0.8505696	-90.48085	31.5
id1719	id1719_1023_2138	3	115	40.8886330434783	0.1304348	-0.8514349	-90.48112	27.5
id1719	id1719_1023_2138	3	148	40.8886216216216	0.1959459	-0.8523528	-90.48141	50.5
id1719	id1719_1023_2138	3	126	30.0858380952381	0.1825397	-0.8535315	-90.48174	24.5
id1719	id1719_1023_2138	3	28	30.0858428571429	0.2142857	-0.8542839	-90.48185	15.5
id1719	id1719_1023_2138	3	9	30.0858333333333	0.4444444	-0.8544175	-90.48187	7.5
id1719	id1719_1023_2138	3	8	30.0858375	0.375	-0.8544842	-90.48188	3
id1719	id1719_1023_2138	3	132	36.2219818181818	0.09090909	-0.8546621	-90.48195	17.5
id1719	id1719_1023_2138	3	98	36.2219755102041	0.1632653	-0.8554322	-90.4826	24
id1719	id1719_1023_2138	3	146	16.9587410958904	0.02054795	-0.8558421	-90.48301	28
id1719	id1719_1023_2138	3	124	16.9587435483871	0.1209677	-0.8553564	-90.48307	45.5
id1719	id1719_1023_2138	3	188	16.9587414893617	0.1117021	-0.8549084	-90.48313	39.5
id1719	id1719_1023_2138	3	131	41.3944167938931	0.1526718	-0.8544701	-90.48287	30.5
id1719	id1719_1023_2138	3	129	32.5952186046512	0.1860465	-0.8546961	-90.48182	21
id1719	id1719_1023_2138	3	115	32.3915634782609	0.06956522	-0.8550006	-90.4809	23.5
id1719	id1719_1023_2138	3	94	27.7861085106383	0.1170213	-0.8552865	-90.48024	18
id1719	id1719_1023_2138	3	91	27.7861054945055	0.1428571	-0.8557365	-90.47994	17
id1719	id1719_1023_2138	3	161	40.6559627329193	0.1118012	-0.8560491	-90.47961	33.5
id1719	id1719_1023_2138	3	140	40.65597	0.07142857	-0.8553811	-90.47843	16.5
id1719	id1719_1023_2138	3	138	33.9930913043478	0.1086957	-0.854806	-90.47741	40
id1719	id1719_1023_2138	3	120	34.52176	0.1583333	-0.8539826	-90.47793	35
id1719	id1719_1023_2138	3	155	48.2206838709677	0.116129	-0.8531626	-90.47846	21.5
id1719	id1719_1023_2138	3	113	19.082017699115	0.1858407	-0.8520331	-90.47929	33.5
id1719	id1719_1023_2138	4	131	19.0820152671756	0.1221374	-0.8517589	-90.47965	24.5
id1719	id1719_1023_2138	4	96	31.67339375	0.2083333	-0.8514341	-90.48012	24
id1719	id1719_1023_2138	4	155	31.6733961290323	0.09677419	-0.8510976	-90.4807	39.5
id1719	id1719_1023_2138	4	98	27.1155918367347	0.1326531	-0.8504646	-90.48164	35.5
id1719	id1719_1023_2138	4	140	29.5658657142857	0	-0.850107	-90.48208	16
id1719	id1719_1023_2138	4	48	29.5658625	0.1041667	-0.8501761	-90.48291	18
id1719	id1719_1023_2138	4	129	25.7644930232558	0.1007752	-0.8503507	-90.48329	42
id1719	id1719_1023_2138	4	122	36.3080409836066	0.01639344	-0.8511556	-90.48346	16
id1719	id1719_1023_2138	4	118	36.3080389830508	0.08474576	-0.8522866	-90.48282	22
id1719	id1719_1023_2138	4	101	22.4622950495049	0.1584158	-0.8533599	-90.48226	23.5
id1719	id1719_1023_2138	4	121	22.462294214876	0	-0.8538525	-90.48214	15.5
id1719	id1719_1023_2138	4	126	22.4622952380952	0.03174603	-0.85474	-90.48192	31.5
id1719	id1719_1023_2138	4	112	22.0021446428571	0.2232143	-0.8553932	-90.48186	30.5
id1719	id1719_1023_2138	4	121	33.0979239669421	0	-0.8559706	-90.48192	16
id1719	id1719_1023_2138	4	129	33.0979209302326	0.1085271	-0.856616	-90.48122	22
id1719	id1719_1023_2138	4	143	25.9284629370629	0.06993007	-0.8572008	-90.48054	52.5
id1719	id1719_1023_2138	4	135	27.8287866666667	0.1037037	-0.8576667	-90.47995	39.5
id1719	id1719_1023_2138	4	96	24.55130625	0.05208333	-0.8583889	-90.48054	32
id1719	id1719_1023_2138	5	112	24.5513089285714	0.008928571	-0.8582096	-90.4811	20.5
id1719	id1719_1023_2138	5	138	24.5513130434783	0.1014493	-0.8580203	-90.4817	66.5
id1719	id1719_1023_2138	5	107	34.3491476635514	0	-0.8576169	-90.48217	15
id1719	id1719_1023_2138	5	96	25.67676875	0	-0.8570129	-90.48142	16.5
id1719	id1719_1023_2138	5	77	25.7599012987013	0	-0.857139	-90.4805	17
id1719	id1719_1023_2143	6	51	11.2072117647059	0	-0.8501975	-90.47738	12.5
id1719	id1719_1023_2143	6	92	11.2072108695652	0.07608696	-0.8500322	-90.47722	40
id1719	id1719_1023_2143	6	93	15.3404451612903	0	-0.8499384	-90.47695	18.5
id1719	id1719_1023_2143	6	87	14.2647655172414	0	-0.8501495	-90.47622	22
id1719	id1719_1023_2152	9	157	31.943472611465	0	-0.8345354	-90.4686	21
id1719	id1719_1023_2152	9	142	27.5234788732394	0.08450704	-0.835405	-90.46786	38.5
id1719	id1719_1023_2152	9	148	58.0531621621622	0	-0.8363394	-90.46733	20
id1719	id1719_1023_2152	9	159	35.7792905660377	0.05660377	-0.8377977	-90.46623	51.5
id1719	id1719_1023_2152	9	183	50.2990819672131	0	-0.8388674	-90.46562	22.5
id1719	id1719_1023_2154	10	84	53.2886285714286	0	-0.8538722	-90.45792	18
id1719	id1719_1023_2154	10	154	57.6194415584416	0	-0.8568282	-90.45709	22.5
id1719	id1719_1023_2154	10	223	57.6194529147982	0.07174888	-0.8587844	-90.45639	126.5
id1719	id1719_1023_2154	10	47	47.7534	0	-0.8613509	-90.4554	6
id1719	id1719_1023_2154	10	103	47.7534	0.1262136	-0.8621189	-90.45506	18.5
id1719	id1719_1023_2154	10	178	47.4410898876404	0.01123596	-0.8632829	-90.45459	22
id1719	id1719_1023_2154	10	164	47.4410853658537	0.1585366	-0.8648692	-90.45415	36
id1719	id1719_1023_2154	10	199	70.7009547738693	0	-0.8666658	-90.45359	20.5
id1719	id1719_1023_2154	10	228	56.9504473684211	0.1008772	-0.86903	-90.45281	34
id1719	id1719_1023_2154	10	169	65.2569230769231	0	-0.87148	-90.45314	18.5
id1719	id1719_1023_2154	10	153	68.9429803921569	0	-0.8733287	-90.4545	18.5
id1719	id1719_1023_2154	10	284	68.9429788732394	0	-0.8748408	-90.45633	126
id1719	id1719_1023_2154	10	103	73.3337475728155	0	-0.8783319	-90.46042	32
id1719	id1719_1023_2154	10	295	60.2315389830509	0.01355932	-0.8793747	-90.46169	127.5
id1719	id1719_1023_2154	11	300	60.35752	0.01	-0.8819748	-90.46524	128
id1719	id1719_1023_2154	11	312	35.8029038461538	0.006410256	-0.8844902	-90.4674	128.5
id1719	id1719_1023_2154	11	323	35.8028916408669	0.09287926	-0.8863966	-90.46819	128
id1719	id1719_1023_2154	11	290	48.9861103448276	0.03448276	-0.8884817	-90.46897	126.5
id1719	id1719_1023_2154	11	284	26.9560774647887	0.01056338	-0.8908168	-90.46951	125.5
id1719	id1719_1023_2154	11	262	26.9560763358779	0.04580153	-0.8918382	-90.47043	124.5
id1719	id1719_1023_2154	11	303	26.9560792079208	0.05280528	-0.8928415	-90.47133	126
id1719	id1719_1023_2154	11	215	47.5344558139535	0.0372093	-0.8940495	-90.47278	126.5
id1719	id1719_1023_2154	11	272	37.9880514705882	0.2095588	-0.894968	-90.47438	126
id1719	id1719_1023_2154	12	230	37.4594086956522	0.1434783	-0.8969338	-90.47526	125.5
id1719	id1719_1023_2154	12	241	30.6479502074689	0.120332	-0.8974058	-90.4766	125.5
id1719	id1719_1023_2154	12	227	25.1001779735683	0.0969163	-0.8965174	-90.47556	125.5
id1719	id1719_1023_2154	12	251	59.5139043824701	0.0876494	-0.8961399	-90.47615	125.5
id1719	id1719_1023_2154	12	235	59.5138978723404	0.008510638	-0.8985455	-90.47816	125.5
id1719	id1719_1023_2154	12	305	24.5312065573771	0.09180328	-0.9006135	-90.47979	124.5
id1719	id1719_1023_2154	12	247	31.1374979757085	0.1012146	-0.9021063	-90.47978	124.5
id1719	id1719_1023_2154	12	267	15.5614629213483	0.1797753	-0.9032815	-90.47995	124.5
id1719	id1719_1023_2154	12	279	37.2402365591398	0.125448	-0.9039141	-90.47939	124
id1719	id1719_1023_2154	12	220	37.2402272727273	0	-0.9060066	-90.47964	123.5
id1719	id1719_1023_2154	13	234	37.2402307692308	0.05128205	-0.9075787	-90.47983	121.5
id1719	id1719_1023_2154	13	209	37.2402200956938	0.03349282	-0.9092283	-90.48003	123
id1719	id1719_1023_2154	13	239	37.2402426778243	0	-0.9107506	-90.48021	122
id1719	id1719_1023_2154	13	272	37.2402352941176	0.1911765	-0.9124002	-90.48041	121
id1719	id1719_1023_2154	13	176	78.5779090909091	0.005681818	-0.9168138	-90.48212	87
id1719	id1719_1023_2154	13	274	64.0261532846715	0.07664234	-0.919311	-90.48369	122
id1719	id1719_1023_2154	13	232	31.1376465517241	0.004310345	-0.9216543	-90.48585	121.5
id1719	id1719_1023_2154	13	256	31.13765625	0.0546875	-0.9229764	-90.48631	121.5
id1719	id1719_1023_2154	13	256	31.13765625	0.07421875	-0.9244661	-90.48682	121
id1719	id1719_1023_2154	13	288	31.1376458333333	0.1284722	-0.925947	-90.48733	119.5
id1719	id1719_1023_2154	13	239	35.6278744769875	0.06276151	-0.9277593	-90.4879	120
id1719	id1719_1023_2154	14	206	40.7232815533981	0.1553398	-0.9291122	-90.48832	120.5
id1719	id1719_1023_2154	14	207	21.653168115942	0.03864734	-0.9280258	-90.48937	120
id1719	id1719_1023_2154	14	214	20.5273373831776	0.2383178	-0.9271705	-90.48925	119
id1719	id1719_1023_2154	14	181	32.2865071823204	0.1160221	-0.9261373	-90.48892	120.5
id1719	id1719_1023_2154	14	225	38.2309866666667	0.1288889	-0.9248966	-90.4887	121
id1719	id1719_1023_2154	14	202	21.8562891089109	0.04455446	-0.9235	-90.48851	121
id1719	id1719_1023_2154	14	208	40.5406730769231	0.1490385	-0.923298	-90.48767	121
id1719	id1719_1023_2154	14	159	12.3939509433962	0.1257862	-0.9220598	-90.48683	119
id1719	id1719_1023_2154	14	219	46.3262191780822	0.01826484	-0.9226323	-90.48716	121
id1719	id1719_1023_2154	14	204	21.7268205882353	0.09313725	-0.9241663	-90.48818	121
id1719	id1719_1023_2154	14	200	21.726819	0.2	-0.925031	-90.48797	120
id1719	id1719_1023_2154	14	221	27.3468868778281	0.2262443	-0.9258333	-90.48756	119.5
id1719	id1719_1023_2154	15	258	53.8395813953488	0.08914729	-0.9267852	-90.48764	120.5
id1719	id1719_1023_2154	15	197	50.322578680203	0	-0.9272123	-90.4896	120.5
id1719	id1719_1023_2154	15	190	39.1358210526316	0.06842105	-0.9253129	-90.4896	120.5
id1719	id1719_1023_2154	15	244	56.7312786885246	0.01639344	-0.923688	-90.48966	121.5
id1719	id1719_1023_2154	15	204	45.5436470588235	0.1029412	-0.9212761	-90.4902	122
id1719	id1719_1023_2154	15	199	56.297608040201	0	-0.9216305	-90.49148	120.5
id1719	id1719_1023_2154	15	237	39.375746835443	0	-0.9234303	-90.49058	121
id1719	id1719_1023_2154	15	216	39.37575	0.08333333	-0.9243332	-90.48902	119.5
id1719	id1719_1023_2154	15	195	13.97252	0.1948718	-0.9251351	-90.48773	120.5
id1719	id1719_1023_2154	15	354	27.0177966101695	0.1497175	-0.9252467	-90.48795	121
id1719	id1719_1023_2154	15	199	15.7636793969849	0	-0.9230075	-90.48641	119.5
id1719	id1719_1023_2154	16	246	16.5185707317073	0	-0.9236169	-90.48688	120
id1719	id1719_1023_2154	16	259	16.5185698841699	0.01544402	-0.9242592	-90.48738	120
id1719	id1719_1023_2154	16	227	27.8193568281938	0	-0.9247792	-90.48753	120
id1719	id1719_1023_2154	16	279	62.7497849462366	0.02150538	-0.9251245	-90.48676	118.5
id1719	id1719_1023_2154	16	237	64.3655443037975	0	-0.9279733	-90.48841	119
id1719	id1719_1023_2154	16	274	62.8270510948905	0.1459854	-0.9310478	-90.48939	119.5
id1719	id1719_1023_2154	16	208	62.8270096153846	0	-0.9334398	-90.49268	118.5
id1719	id1719_1023_2154	16	248	62.8269919354839	0.008064516	-0.9349348	-90.49473	121.5
id1719	id1719_1023_2154	16	211	62.8269668246446	0.004739336	-0.9374431	-90.49817	121.5
id1719	id1719_1023_2154	16	232	56.0979568965517	0.01293103	-0.9390123	-90.50036	121.5
id1719	id1719_1023_2154	16	301	22.8826644518272	0.06976744	-0.9401668	-90.50223	122
id1719	id1719_1023_2154	17	272	47.3083455882353	0.1360294	-0.9391459	-90.50376	123.5
id1719	id1719_1023_2154	17	218	11.0577082568807	0.2293578	-0.9373464	-90.50487	124.5
id1719	id1719_1023_2154	17	236	7.89288559322034	0.1271186	-0.9376582	-90.50464	122.5
id1719	id1719_1023_2154	17	185	11.4744745945946	0.1405405	-0.93742	-90.5049	122.5
id1719	id1719_1023_2154	17	221	5.1769628959276	0.07239819	-0.9378	-90.50498	123
id1719	id1719_1023_2154	17	169	13.9142840236686	0.1301775	-0.93771	-90.50473	123.5
id1719	id1719_1023_2154	17	199	2.63963788944724	0.2261307	-0.9374	-90.50452	123.5
id1719	id1719_1023_2154	17	229	9.10652227074236	0.07860262	-0.9373305	-90.50463	121.5
id1719	id1719_1023_2154	17	258	3.16951395348837	0.1937984	-0.9369919	-90.50479	124
id1719	id1719_1023_2154	17	295	5.70642915254237	0.1457627	-0.9368438	-90.50474	125
id1719	id1719_1023_2154	17	213	4.54305070422535	0.09859155	-0.9366	-90.50486	122
id1719	id1719_1023_2154	18	199	4.88357185929648	0.03517588	-0.9366	-90.50474	120.5
id1719	id1719_1023_2154	18	203	4.88357142857143	0.1133005	-0.9366	-90.50492	123
id1719	id1719_1023_2154	18	216	11.388925	0.0787037	-0.9366107	-90.50505	120
id1719	id1719_1023_2154	18	276	29.7844130434783	0.0326087	-0.9367361	-90.50463	122
id1719	id1719_1023_2154	18	260	10.9225407692308	0.1346154	-0.9377175	-90.50533	123
id1719	id1719_1023_2154	18	228	10.9225421052632	0.1315789	-0.9373052	-90.50497	123.5
id1719	id1719_1023_2154	18	195	38.4361846153846	0	-0.937	-90.50435	122.5
id1719	id1719_1023_2154	18	260	29.8333153846154	0.01153846	-0.9371626	-90.50298	123
id1719	id1719_1023_2154	18	190	29.833307368421	0	-0.9384486	-90.50205	122.5
id1719	id1719_1023_2154	18	227	64.0313920704846	0	-0.9395186	-90.50175	121.5
id1719	id1719_1023_2154	18	275	7.07852290909091	0.06545455	-0.9413861	-90.50314	122.5
id1719	id1719_1023_2154	18	246	24.8239512195122	0.07723577	-0.9412385	-90.50275	122
id1719	id1719_1023_2154	19	225	19.3941386666667	0.04	-0.9404156	-90.50227	121.5
id1719	id1719_1023_2154	19	183	26.8227081967213	0	-0.9399394	-90.50278	121.5
id1719	id1719_1023_2154	19	249	46.1626506024096	0.01204819	-0.9395567	-90.50245	122
id1719	id1719_1023_2154	19	213	46.1626478873239	0	-0.9415209	-90.5036	121.5
id1719	id1719_1023_2154	19	284	60.3025774647887	0	-0.9428429	-90.50505	123
id1719	id1719_1023_2154	19	196	71.2501224489796	0	-0.9422792	-90.50856	122.5
id1719	id1719_1023_2154	19	276	67.6019565217391	0.003623188	-0.941099	-90.51115	124.5
id1719	id1719_1023_2154	19	204	70.9961176470588	0.0245098	-0.9374016	-90.51225	123.5
id1719	id1719_1023_2154	19	303	51.5225544554455	0.1485149	-0.9341462	-90.51197	126.5
id1719	id1719_1023_2154	19	242	45.1206694214876	0.008264463	-0.9306366	-90.51134	126.5
id1719	id1719_1023_2154	19	213	13.7604929577465	0.01408451	-0.9298583	-90.5099	126.5
id1719	id1719_1023_2154	20	206	33.079572815534	0.1553398	-0.9299126	-90.51035	127.5
id1719	id1719_1023_2154	20	254	23.3082755905512	0.1811024	-0.9285144	-90.5107	127
id1719	id1719_1023_2155	20	190	15.4717294736842	0.005263158	-0.9295484	-90.51045	126.5
id1719	id1719_1023_2155	20	216	69.6825555555556	0	-0.9290165	-90.50998	128.5
id1719	id1719_1023_2155	20	218	69.6825688073395	0	-0.9271337	-90.50744	126
id1719	id1719_1023_2155	20	223	84.0288161434978	0	-0.925158	-90.50466	123.5
id1719	id1719_1023_2155	20	211	81.1947014218009	0	-0.9238328	-90.50117	123
id1719	id1719_1023_2155	20	215	81.1946790697675	0	-0.9244027	-90.49762	123.5
id1719	id1719_1023_2155	20	215	81.1946790697675	0.004651163	-0.9249533	-90.49419	122.5
id1719	id1719_1023_2155	20	220	33.0860181818182	0	-0.9253695	-90.49105	121
id1719	id1719_1023_2155	20	249	33.0860240963855	0.04417671	-0.9252468	-90.48964	120
id1719	id1719_1023_2155	20	227	33.0860088105727	0.154185	-0.9251133	-90.4881	121
id1719	id1719_1023_2155	21	164	8.14534024390244	0.06097561	-0.925078	-90.4868	117.5
id1719	id1719_1023_2155	21	169	7.48889112426036	0.1420118	-0.9252723	-90.48685	121
id1719	id1719_1023_2155	21	225	7.48889066666667	0.2266667	-0.9251408	-90.48707	121.5
id1719	id1719_1023_2155	21	181	4.77147182320442	0.1878453	-0.9249534	-90.48728	121
id1719	id1719_1023_2155	21	218	2.22639247706422	0.1697248	-0.9247963	-90.4872	121
id1719	id1719_1023_2155	21	213	11.3315154929577	0.1032864	-0.9247058	-90.48722	121.5
id1719	id1719_1023_2155	21	201	15.101376119403	0.1492537	-0.924781	-90.48771	119.5
id1719	id1719_1023_2155	21	238	20.4648831932773	0.105042	-0.9248585	-90.48822	121.5
id1719	id1719_1023_2155	21	225	17.55036	0.1911111	-0.9256601	-90.48842	122
id1719	id1719_1023_2155	21	235	8.90557021276596	0.07659574	-0.9254013	-90.4892	118.5
id1719	id1719_1023_2155	21	203	8.98505320197044	0.09359606	-0.9257896	-90.48918	118.5
id1719	id1719_1023_2155	21	239	8.98505271966527	0.0334728	-0.9255903	-90.48889	122
id1719	id1719_1023_2155	22	221	76.5911402714932	0	-0.9249233	-90.48797	121
id1719	id1719_1023_2155	22	209	76.5911483253589	0	-0.9229613	-90.48537	122.5
id1719	id1719_1023_2155	22	232	69.1090086206897	0	-0.920971	-90.48274	121
id1719	id1719_1023_2155	22	246	85.9724390243902	0	-0.9167771	-90.48058	122.5
id1719	id1719_1023_2155	22	241	72.9769045643154	0	-0.912381	-90.48034	123.5
id1719	id1719_1023_2155	22	248	71.8015403225806	0	-0.9087769	-90.47989	123.5
id1719	id1719_1023_2155	22	254	44.9166614173228	0.1338583	-0.9056677	-90.47872	125
id1719	id1719_1023_2155	22	189	19.2658158730159	0.2751323	-0.9038364	-90.47895	125.5
id1719	id1719_1023_2155	22	204	17.0183705882353	0.1470588	-0.9037568	-90.47856	125
id1719	id1719_1023_2155	22	185	3.9354972972973	0.1783784	-0.904215	-90.47902	124.5
id1719	id1719_1023_2155	22	183	2.76548295081967	0.1038251	-0.9043104	-90.47908	125
id1719	id1719_1023_2155	23	202	2.76548287128713	0.1237624	-0.9043557	-90.47899	125
id1719	id1719_1023_2155	23	223	7.87099641255605	0.2242152	-0.9044275	-90.47893	124
id1719	id1719_1023_2155	23	218	7.87099541284404	0.2110092	-0.9046858	-90.47919	125
id1719	id1719_1023_2155	23	187	4.97786951871658	0.06417112	-0.9049193	-90.47936	124.5
id1719	id1719_1023_2155	23	187	2.74863272727273	0.1336898	-0.9049914	-90.4792	125
id1719	id1719_1023_2155	23	186	26.9865774193548	0.172043	-0.9051101	-90.4792	123.5
id1719	id1719_1023_2155	23	167	7.87099401197605	0.1017964	-0.9061267	-90.47917	122.5
id1719	id1719_1023_2155	23	185	6.09580540540541	0.2540541	-0.906278	-90.47901	124.5
id1719	id1719_1023_2155	23	237	93.8300506329114	0.004219409	-0.8822591	-90.47793	128
id1719	id1719_1023_2155	0	251	64.2776414342629	0.003984064	-0.875116	-90.47654	127.5
id1719	id1719_1023_2155	0	94	94.4657234042553	0	-0.8422799	-90.46934	28.5
id1719	id1719_1023_2155	0	115	110.091652173913	0	-0.8363589	-90.46906	26
id1719	id1719_1023_2155	0	159	39.6803018867924	0.1509434	-0.833995	-90.46919	69.5
id1719	id1719_1023_2155	0	103	30.4495689320388	0.06796117	-0.8327955	-90.46971	30
id1719	id1719_1023_2155	0	110	30.4495690909091	0.1272727	-0.8321591	-90.46976	29.5
id1719	id1719_1023_2155	0	152	33.2979552631579	0.06578947	-0.8314853	-90.4698	34
id1719	id1719_1023_2155	1	99	33.2979515151515	0.1212121	-0.8304683	-90.4698	42.5
id1719	id1719_1023_2155	1	153	41.244431372549	0.09803922	-0.8296803	-90.46983	67
id1719	id1719_1023_2155	1	106	54.3966905660377	0.1226415	-0.8281895	-90.46994	23.5
id1719	id1719_1023_2155	1	106	54.3966905660377	0	-0.826982	-90.46975	16.5
id1719	id1719_1023_2155	1	113	55.9046548672566	0.008849558	-0.8258164	-90.46952	18.5
id1719	id1719_1023_2155	1	157	55.9046751592357	0.133758	-0.8246156	-90.46898	30.5
id1719	id1719_1023_2155	1	159	50.4961886792453	0.06918239	-0.8228879	-90.4683	34
id1719	id1719_1023_2155	1	138	61.9071739130435	0	-0.8211567	-90.46796	18.5
id1719	id1719_1023_2155	1	129	61.9071627906977	0	-0.8194391	-90.46781	19
id1719	id1719_1023_2155	1	166	48.751265060241	0.1686747	-0.817915	-90.46755	28
id1719	id1719_1023_2155	1	138	62.0223043478261	0	-0.8164488	-90.46653	19
id1719	id1719_1023_2155	1	148	63.2295	0.06081081	-0.814826	-90.46591	37.5
id1719	id1719_1023_2155	1	124	63.2544677419355	0.008064516	-0.8129365	-90.46518	19.5
id1719	id1719_1023_2155	1	168	53.2990357142857	0.1309524	-0.8114326	-90.46465	31
id1719	id1719_1023_2155	1	163	53.2990306748466	0.06748466	-0.8095843	-90.46434	39.5
id1719	id1719_1023_2155	1	133	55.7273233082707	0.112782	-0.8078172	-90.46401	30.5
id1719	id1719_1023_2155	1	105	36.83696	0.1619048	-0.8062886	-90.46367	35
id1719	id1719_1023_2155	1	79	36.8369620253165	0.1392405	-0.8054932	-90.46344	29
id1719	id1719_1023_2155	1	125	65.689824	0	-0.8048653	-90.46327	20
id1719	id1719_1023_2155	2	143	65.6898461538462	0.01398601	-0.8032105	-90.46292	28.5
id1719	id1719_1023_2155	2	117	77.5924615384615	0	-0.801262	-90.46255	19
id1719	id1719_1023_2155	2	117	77.5924615384615	0	-0.7992101	-90.46229	20.5
id1719	id1719_1023_2155	2	98	84.8534693877551	0	-0.7969112	-90.4619	20.5
id1719	id1719_1023_2155	2	110	84.8534727272727	0	-0.7948529	-90.46139	20.5
id1719	id1719_1023_2155	2	96	95.0019375	0	-0.7900069	-90.46063	23
id1719	id1719_1023_2155	2	108	102.9625	0.009259259	-0.786801	-90.46019	31
id1719	id1719_1023_2155	2	109	106.873376146789	0.009174312	-0.7739111	-90.45733	23
id1719	id1719_1023_2155	2	111	97.2177297297297	0	-0.7709187	-90.45651	27
id1719	id1719_1023_2155	2	110	100.163290909091	0.009090909	-0.7685258	-90.45585	29
id1719	id1719_1023_2155	2	69	92.63	0	-0.7561586	-90.45299	16.5
id1719	id1719_1023_2165	9	11	81.0941454545455	0	-0.7495413	-90.45047	3
id1719	id1719_1023_2165	9	9	81.0941333333333	0	-0.7498164	-90.4506	4
id1719	id1719_1023_2165	9	16	81.0941625	0.375	-0.7499704	-90.45067	4.5
id1719	id1719_1023_2165	9	16	81.0941625	0	-0.7504105	-90.45088	4
id1719	id1719_1023_2165	10	54	95.4454111111111	0	-0.7573542	-90.45232	10.5
id1719	id1719_1023_2165	10	56	95.4454071428571	0	-0.7589627	-90.45246	7.5
id1719	id1719_1023_2165	10	49	94.2844408163265	0	-0.760759	-90.45253	5
id1719	id1719_1023_2165	10	129	94.2844186046512	0	-0.7626398	-90.45202	12
id1719	id1719_1023_2165	10	116	94.2844137931034	0	-0.7650795	-90.45137	11.5
id1719	id1719_1023_2165	10	125	94.284432	0	-0.767342	-90.45075	13
id1719	id1719_1023_2165	10	127	95.1716692913386	0	-0.7698168	-90.45011	11.5
id1719	id1719_1023_2165	10	11	95.1716727272727	0	-0.7722623	-90.44955	4
id1719	id1719_1023_2165	10	138	95.171652173913	0	-0.7733044	-90.44931	13.5
id1719	id1719_1023_2165	10	105	93.2593714285714	0	-0.7759583	-90.44871	12
id1719	id1719_1023_2165	10	124	93.2173548387097	0	-0.7781022	-90.44799	11.5
id1719	id1719_1023_2165	10	138	93.217347826087	0	-0.7805482	-90.44716	12.5
id1719	id1719_1023_2165	10	121	96.0933719008264	0	-0.7831276	-90.44629	14.5
id1719	id1719_1023_2165	10	117	96.0933846153846	0	-0.785485	-90.44559	16.5
id1719	id1719_1023_2165	10	121	96.0933719008264	0	-0.7878562	-90.44488	16.5
id1719	id1719_1023_2165	10	136	90.3518823529412	0	-0.7903276	-90.4443	24.5
id1719	id1719_1023_2165	10	146	90.351904109589	0	-0.7930601	-90.4443	16.5
id1719	id1719_1023_2165	10	130	90.3518769230769	0	-0.7957385	-90.4443	20.5
id1719	id1719_1023_2165	10	127	83.1672283464567	0	-0.7987315	-90.44463	22.5
id1719	id1719_1023_2165	10	141	83.1672340425532	0	-0.8011503	-90.44541	29
id1719	id1719_1023_2165	10	192	88.062625	0	-0.8036222	-90.44625	49
id1719	id1719_1023_2165	11	183	88.0626229508197	0.005464481	-0.8066844	-90.44751	36
id1719	id1719_1023_2165	11	190	82.3332315789474	0.005263158	-0.809529	-90.44865	53
id1719	id1719_1023_2165	11	301	82.3332358803987	0	-0.8123	-90.44966	141
id1719	id1719_1023_2165	11	303	78.2790891089109	0.00990099	-0.8179477	-90.45186	137.5
id1719	id1719_1023_2165	11	290	78.2790827586207	0.02068966	-0.8218915	-90.4537	132.5
id1719	id1719_1023_2165	11	365	78.2790739726027	0.03013699	-0.825644	-90.45544	130
id1719	id1719_1023_2165	11	368	72.0140706521739	0.01086957	-0.8303715	-90.45765	127.5
id1719	id1719_1023_2165	11	326	72.0140429447853	0.02453988	-0.8343556	-90.46034	126
id1719	id1719_1023_2165	11	350	72.0140228571428	0.005714286	-0.8378127	-90.46268	125.5
id1719	id1719_1023_2165	11	223	43.8600538116592	0.08520179	-0.8413983	-90.46498	124
id1719	id1719_1023_2165	12	331	43.8600543806646	0.1933535	-0.843385	-90.46551	125
id1719	id1719_1023_2165	12	296	78.7210337837838	0	-0.8474996	-90.46636	125.5
id1719	id1719_1023_2165	12	322	78.7210434782609	0.00310559	-0.851893	-90.46685	125
id1719	id1719_1023_2165	12	321	78.7210280373832	0.00623053	-0.857048	-90.46741	126
id1719	id1719_1023_2165	12	305	92.1352721311475	0.01311475	-0.8620738	-90.46798	126.5
id1719	id1719_1023_2165	12	269	58.2143197026022	0.1003717	-0.8672629	-90.46885	126
id1719	id1719_1023_2165	12	300	90.44444	0.003333333	-0.8703681	-90.46984	128
id1719	id1719_1023_2165	12	284	64.8142605633803	0	-0.875429	-90.4713	128.5
id1719	id1719_1023_2165	12	420	64.8142571428571	0.1261905	-0.8789903	-90.47103	128
id1719	id1719_1023_2165	13	244	55.4835245901639	0	-0.885083	-90.46978	127
id1719	id1719_1023_2165	13	272	42.6115147058823	0	-0.8838924	-90.46831	127
id1719	id1719_1023_2165	13	272	42.6114926470588	0.007352941	-0.8859276	-90.46908	127.5
id1719	id1719_1023_2165	13	272	68.4853676470588	0.0625	-0.8880821	-90.46989	126
id1719	id1719_1023_2165	13	220	68.8117909090909	0.1727273	-0.8907173	-90.47241	126
id1719	id1719_1023_2165	13	397	53.6466498740554	0.1108312	-0.8930707	-90.47462	126
id1719	id1719_1023_2165	13	233	2.86218283261803	0.01287554	-0.8963333	-90.47527	125
id1719	id1719_1023_2165	13	203	2.86218354679803	0.1083744	-0.8964233	-90.47518	125
id1719	id1719_1023_2165	13	227	37.9121497797357	0.1718062	-0.8965217	-90.47512	125.5
id1719	id1719_1023_2165	14	220	30.8568818181818	0.09090909	-0.8977959	-90.4762	125
id1719	id1719_1023_2165	14	218	23.8240651376147	0.0733945	-0.8966896	-90.47557	125.5
id1719	id1719_1023_2165	14	279	4.60914623655914	0.1577061	-0.896109	-90.47492	125
id1719	id1719_1023_2165	14	232	10.3518698275862	0.1034483	-0.8961124	-90.47518	125.5
id1719	id1719_1023_2165	14	171	10.3518701754386	0.0994152	-0.895753	-90.4755	125
id1719	id1719_1023_2165	14	232	10.3518698275862	0.1293103	-0.8954846	-90.47574	125.5
id1719	id1719_1023_2165	14	180	2.671345	0.06111111	-0.8952	-90.47602	124.5
id1719	id1719_1023_2165	14	215	8.08094511627907	0.1534884	-0.8952312	-90.47612	125.5
id1719	id1719_1023_2165	14	200	14.071596	0.205	-0.8954942	-90.47627	125.5
id1719	id1719_1023_2165	14	169	25.1018733727811	0.1715976	-0.8955315	-90.47601	125
id1719	id1719_1023_2165	14	197	30.7170152284264	0.1522843	-0.8955682	-90.47665	125
id1719	id1719_1023_2165	14	220	4.70364545454545	0.15	-0.8946324	-90.4768	125.5
id1719	id1719_1023_2165	14	192	15.14470625	0.171875	-0.8948604	-90.47689	125
id1719	id1719_1023_2165	15	220	19.1069918181818	0.1454545	-0.8951975	-90.4774	125
id1719	id1719_1023_2166	15	185	15.8485913513514	0.1891892	-0.895301	-90.47671	124.5
id1719	id1719_1023_2166	15	200	27.368427	0.205	-0.8958953	-90.4768	125.5
id1719	id1719_1023_2167	15	207	15.5778811594203	0.06280193	-0.896544	-90.47613	125
id1719	id1719_1023_2167	15	224	34.4424910714286	0.1473214	-0.8963459	-90.47655	124.5
id1719	id1719_1023_2167	15	239	4.12030794979079	0.1422594	-0.8973898	-90.47716	125
id1719	id1719_1023_2167	15	243	4.12030864197531	0.1604938	-0.897332	-90.47696	124
id1719	id1719_1023_2167	15	178	4.12030786516854	0.09550562	-0.8972724	-90.47675	124.5
id1719	id1719_1023_2167	15	157	4.12030700636943	0.1210191	-0.8972295	-90.4766	124
id1719	id1719_1023_2167	15	180	9.44361333333333	0.1666667	-0.8971365	-90.47654	124
id1719	id1719_1023_2167	15	232	4.81730172413793	0.06465517	-0.8968806	-90.47666	124.5
id1719	id1719_1023_2167	15	197	12.8905644670051	0.106599	-0.8968444	-90.47661	124
id1719	id1719_1023_2167	15	191	7.76813089005236	0.06282723	-0.8970494	-90.47697	124
id1719	id1719_1023_2167	16	179	21.8200893854749	0.1396648	-0.8972961	-90.4768	124.5
id1719	id1719_1023_2167	16	211	6.38212890995261	0.1611374	-0.8972008	-90.47759	124.5
id1719	id1719_1023_2168	16	226	4.03806637168142	0.0840708	-0.8971996	-90.4773	124.5
id1719	id1719_1023_2168	16	186	4.03806451612903	0.03763441	-0.897139	-90.47712	124
id1719	id1719_1023_2168	16	211	12.680428436019	0.08056872	-0.8971	-90.47689	124.5
id1719	id1719_1023_2168	16	218	18.4465788990826	0.03669725	-0.8971082	-90.47634	124
id1719	id1719_1023_2168	16	216	38.7481666666667	0.02777778	-0.8972	-90.47606	124.5
id1719	id1719_1023_2168	16	258	2.87963488372093	0.05426357	-0.8972155	-90.47738	124
id1719	id1719_1023_2168	16	221	20.2419339366516	0.08144796	-0.8972281	-90.47708	125
[truncated: 204 more rows]
